# Supplementary material for: 2-(2,4-Dichloro­phen­oxy­meth­yl)-5-(4-methyl­phen­yl)imidazo[2,1-b][1,3,4]thia­diazole
Source: Acta Crystallogr Sect E Struct Rep Online. 2013 Feb 13;69(Pt 3):o377. doi: 10.1107/S160053681300384X (PMC3588533; doi:10.1107/S160053681300384X)
Supplement: Supplementary file 2 [file e-69-0o377-Isup2.hkl]

# 
# h,k,l, Fc-squared, Fo-squared, sigma(Fo-squared) and status flag 
# 
data_I
_shelx_title '  P-1' 
_shelx_refln_list_code          4 
_shelx_F_calc_maximum      207.94 
_exptl_crystal_F_000       400.00 
_reflns_d_resolution_high  0.7696 
 
loop_ 
 _symmetry_equiv_pos_as_xyz 
 'x, y, z' 
 '-x, -y, -z' 
 
_cell_length_a     8.3015 
_cell_length_b     8.3053 
_cell_length_c    14.4374 
_cell_angle_alpha  97.180 
_cell_angle_beta   92.644 
_cell_angle_gamma 118.996 
 
_shelx_F_squared_multiplier     1.000 
 
loop_ 
 _refln_index_h 
 _refln_index_k 
 _refln_index_l 
 _refln_F_squared_calc 
 _refln_F_squared_meas 
 _refln_F_squared_sigma 
 _refln_observed_status 
   1   0   0        0.75        0.65      0.39 o 
   2   0   0      714.68      771.06     24.22 o 
   3   0   0       12.99       19.14      1.93 o 
   4   0   0       39.37       38.15      3.15 o 
   5   0   0      565.19      573.23     13.60 o 
   6   0   0      439.49      463.37     15.27 o 
   7   0   0       45.94       44.29      4.56 o 
   8   0   0        8.59       14.65      4.31 o 
   9   0   0        7.50       -0.83      3.34 o 
  -9   1   0        8.87       10.62      5.56 o 
  -8   1   0        1.02       -0.23      1.97 o 
  -7   1   0       65.73       63.24      5.50 o 
  -6   1   0      455.46      483.29     15.63 o 
  -5   1   0       68.46       75.15      5.12 o 
  -4   1   0      245.62      282.66      8.56 o 
  -3   1   0       58.69       61.81      4.17 o 
  -2   1   0      804.77      775.05     12.01 o 
   0   1   0      553.50      496.49      8.20 o 
   1   1   0      184.51      184.84      5.17 o 
   2   1   0      619.08      649.94      7.30 o 
   3   1   0      921.12      967.66     10.73 o 
   4   1   0        1.58        1.22      0.57 o 
   5   1   0        0.87        0.36      0.78 o 
   6   1   0       86.56       90.06      4.40 o 
   7   1   0       13.91        9.91      3.80 o 
   8   1   0        1.69       -1.15      2.74 o 
 -10   2   0       13.51        5.80      4.55 o 
  -9   2   0        8.60       12.01      3.66 o 
  -8   2   0        1.74       -2.23      1.98 o 
  -7   2   0       53.97       48.36      7.90 o 
  -6   2   0      235.81      246.97     16.61 o 
  -5   2   0      790.39      875.49     16.75 o 
  -4   2   0      433.54      506.13     13.62 o 
  -3   2   0      130.08      120.35      5.74 o 
  -2   2   0       12.34        8.77      1.55 o 
  -1   2   0      232.40      243.41      6.75 o 
   0   2   0    28140.40    28057.01     81.14 o 
   1   2   0       37.73       39.02      1.58 o 
   2   2   0      332.43      321.95     11.01 o 
   3   2   0      578.94      633.09     21.64 o 
   4   2   0       33.71       29.39      1.85 o 
   5   2   0        3.57        2.92      0.92 o 
   6   2   0        0.31        0.94      2.24 o 
   7   2   0        0.44        0.29      6.66 o 
   8   2   0       24.17       23.14      8.03 o 
 -10   3   0       29.94       28.54      4.61 o 
  -9   3   0        4.86        5.06      2.57 o 
  -8   3   0       23.50       28.55      7.06 o 
  -7   3   0       70.50       64.05      9.61 o 
  -6   3   0      741.41      746.76     20.62 o 
  -5   3   0      309.18      286.90     11.56 o 
  -4   3   0      146.54      141.25     12.72 o 
  -3   3   0        0.46        0.91      0.44 o 
  -2   3   0      592.27      629.04     14.14 o 
  -1   3   0      851.68      901.00      8.44 o 
   0   3   0      292.83      261.08      4.01 o 
   1   3   0      358.05      356.06      6.45 o 
   2   3   0     1096.33     1131.96     31.28 o 
   3   3   0       30.46       31.43      3.02 o 
   4   3   0        9.07        7.74      5.01 o 
   5   3   0       45.54       54.32      7.01 o 
   6   3   0       45.91       64.06      8.44 o 
   7   3   0       16.82       11.82      4.24 o 
 -10   4   0       24.04       23.69      4.91 o 
  -9   4   0       55.99       66.25     10.95 o 
  -8   4   0      185.47      183.45     17.56 o 
  -7   4   0       57.35       55.24      9.35 o 
  -6   4   0        5.85        6.11      1.88 o 
  -5   4   0       41.17       38.15      3.30 o 
  -4   4   0      297.42      280.67      5.65 o 
  -3   4   0       28.43       22.68      3.22 o 
  -2   4   0      446.82      400.13      6.58 o 
  -1   4   0      641.09      692.13      8.85 o 
   0   4   0      205.81      247.34      4.56 o 
   1   4   0      271.55      248.91      7.23 o 
   2   4   0      379.73      401.56     14.43 o 
   3   4   0       29.29       19.94      5.60 o 
   4   4   0       20.38       21.99      6.92 o 
   5   4   0        1.47        0.78      2.73 o 
   6   4   0        9.48        6.06      5.05 o 
 -10   5   0       14.86        8.10      2.97 o 
  -9   5   0       54.01       45.33      7.27 o 
  -8   5   0       27.92       27.79      6.64 o 
  -7   5   0      589.05      561.72     14.46 o 
  -6   5   0       60.31       52.68      4.25 o 
  -5   5   0       87.50       80.48      4.31 o 
  -4   5   0       78.41       77.22      4.03 o 
  -3   5   0      211.57      203.74      5.32 o 
  -2   5   0      104.03      104.80      3.28 o 
  -1   5   0       39.59       36.08      2.19 o 
   0   5   0       69.57       68.16      2.60 o 
   1   5   0       28.08       31.76      2.92 o 
   2   5   0       53.88       50.65      8.24 o 
   3   5   0       28.67       23.62      6.52 o 
   4   5   0       26.83       37.53      9.01 o 
   5   5   0        0.20        1.99      2.81 o 
 -10   6   0       71.50       77.45     13.77 o 
  -9   6   0        5.67        4.76      2.85 o 
  -8   6   0      139.34      142.90     13.77 o 
  -7   6   0      104.84      108.32      5.33 o 
  -6   6   0        6.31        2.81      1.54 o 
  -5   6   0       18.22       15.28      2.51 o 
  -4   6   0      246.10      255.37     13.30 o 
  -3   6   0       70.24       76.14      3.49 o 
  -2   6   0        8.29        8.87      1.21 o 
  -1   6   0       75.13       84.20      3.97 o 
   0   6   0       10.90       31.60      2.76 o 
   1   6   0       68.62       67.85      7.74 o 
   2   6   0       36.30       38.72      5.13 o 
   3   6   0       23.38       16.56      3.79 o 
   4   6   0        8.95        4.39      4.00 o 
 -10   7   0       10.16        9.23      3.17 o 
  -9   7   0       12.78        9.84      5.58 o 
  -8   7   0        4.82        3.40      4.11 o 
  -7   7   0      558.89      604.34     33.29 o 
  -6   7   0       37.50       32.45      3.44 o 
  -5   7   0      152.57      175.18     10.24 o 
  -4   7   0        4.06        2.68      0.98 o 
  -3   7   0        0.01       -0.07      1.03 o 
  -2   7   0       38.30       38.96      2.71 o 
  -1   7   0        5.80        1.82      1.26 o 
   0   7   0       28.15       42.41      4.76 o 
   1   7   0       35.23       34.49      5.12 o 
   2   7   0        0.17       -0.91      1.93 o 
   3   7   0        4.63        6.98      4.68 o 
 -10   8   0        1.30        0.39      5.64 o 
  -9   8   0        4.56        3.62      2.67 o 
  -8   8   0       47.80       45.04      9.19 o 
  -7   8   0      171.07      204.29     13.70 o 
  -6   8   0       21.98       21.18      2.36 o 
  -5   8   0        9.72        6.48      1.69 o 
  -4   8   0        2.59        1.08      0.87 o 
  -3   8   0        7.45        7.39      1.00 o 
  -2   8   0        6.62        6.53      1.35 o 
  -1   8   0       11.27       16.05      2.54 o 
   0   8   0       22.21       29.34      4.13 o 
   1   8   0        9.56       11.74      2.88 o 
   2   8   0        0.74        1.32      2.24 o 
  -9   9   0        0.01       -3.30      5.41 o 
  -8   9   0        0.16       -0.77      1.89 o 
  -7   9   0       29.08       32.76      4.79 o 
  -6   9   0        0.01        2.17      1.82 o 
  -5   9   0       62.47       67.10      6.33 o 
  -4   9   0        4.19        2.11      1.81 o 
  -3   9   0        5.10        7.73      2.86 o 
  -2   9   0        1.78       -0.40      1.69 o 
  -1   9   0        0.08       -0.93      4.94 o 
   0   9   0        0.04       -2.02      3.08 o 
  -8  10   0       11.99        4.83      2.21 o 
  -7  10   0       30.51       34.15      5.07 o 
  -6  10   0       11.07        9.56      3.26 o 
  -5  10   0        6.25        8.20      3.51 o 
  -4  10   0        0.37       -2.05      3.32 o 
  -3  10   0        2.54        3.91      2.57 o 
  -2  10   0        0.81        1.39      2.59 o 
   2 -10   1        3.48       10.00      5.27 o 
   3 -10   1        3.34        0.44      2.14 o 
   4 -10   1        9.06       13.10      3.92 o 
   5 -10   1        1.09        0.83      1.60 o 
   6 -10   1        0.75       -1.82      2.68 o 
   7 -10   1        0.21       -1.12      1.88 o 
   8 -10   1        7.90        0.22      1.83 o 
   0  -9   1        0.11        5.77      3.81 o 
   1  -9   1        0.93       -0.47      2.24 o 
   2  -9   1        8.02        9.54      3.20 o 
   3  -9   1        2.40        0.11      2.08 o 
   4  -9   1        7.72        4.10      2.58 o 
   5  -9   1        1.26        1.58      2.29 o 
   6  -9   1       21.30       20.28      3.74 o 
   7  -9   1       67.01       77.56      7.15 o 
   8  -9   1        3.28       -2.39      2.65 o 
   9  -9   1        1.00       -4.75      3.18 o 
  -2  -8   1        1.97       -4.97      3.78 o 
  -1  -8   1       10.51        6.26      3.99 o 
   0  -8   1        4.05        3.59      2.37 o 
   1  -8   1       12.86        9.50      1.96 o 
   2  -8   1        7.17        8.71      2.09 o 
   3  -8   1       18.66       22.82      2.31 o 
   4  -8   1       11.22       11.99      1.85 o 
   5  -8   1       13.69        8.16      1.62 o 
   6  -8   1       11.32        8.16      3.21 o 
   7  -8   1       32.23       22.50      6.83 o 
   8  -8   1        2.57       -8.88      5.92 o 
   9  -8   1        1.82       31.66     11.51 o 
  10  -8   1        1.12       -2.86      4.20 o 
  -3  -7   1        3.43       -5.69      4.07 o 
  -2  -7   1       35.52       41.00      6.01 o 
  -1  -7   1        5.20        3.65      2.48 o 
   0  -7   1        0.00        0.66      1.34 o 
   1  -7   1        0.11        0.81      1.23 o 
   2  -7   1       16.22       19.12      2.29 o 
   3  -7   1        3.46        2.98      0.59 o 
   4  -7   1       56.23       65.91      4.06 o 
   5  -7   1        1.64       -1.49      3.12 o 
   6  -7   1        5.26        3.33      1.63 o 
   7  -7   1       27.16       21.91      4.01 o 
   8  -7   1       16.37       12.24      5.86 o 
   9  -7   1        8.00        5.32      4.79 o 
  10  -7   1        1.11       -9.14      6.10 o 
  -4  -6   1       23.50       26.84      8.19 o 
  -3  -6   1       27.31       26.62      4.63 o 
  -2  -6   1        1.22       -0.12      1.56 o 
  -1  -6   1       20.14       20.18      3.05 o 
   0  -6   1       21.38       22.71      2.31 o 
   1  -6   1      325.27      345.54      7.47 o 
   2  -6   1      150.38      157.06      5.28 o 
   3  -6   1      116.74      128.14      5.66 o 
   4  -6   1       32.29       28.50      8.02 o 
   5  -6   1       26.42       27.32      3.80 o 
   6  -6   1        1.20        0.75      0.64 o 
   7  -6   1      488.31      524.59     14.11 o 
   8  -6   1       18.53       12.88      5.40 o 
   9  -6   1       13.96       25.05      4.40 o 
  10  -6   1        4.01       -9.19      6.13 o 
  -5  -5   1       43.04       28.65      8.69 o 
  -4  -5   1       25.31       22.81      4.05 o 
  -3  -5   1       55.05       49.33      8.04 o 
  -2  -5   1        4.68        6.62      2.25 o 
  -1  -5   1       24.06       25.29      2.28 o 
   0  -5   1       13.49        9.87      1.23 o 
   1  -5   1       71.04       77.36      3.48 o 
   2  -5   1      131.61      122.39      3.48 o 
   3  -5   1      197.61      210.22      8.00 o 
   4  -5   1       96.98      102.67      7.74 o 
   5  -5   1      252.05      301.35      8.49 o 
   6  -5   1        3.77        2.94      1.11 o 
   7  -5   1      588.34      616.79     31.65 o 
   8  -5   1      155.94      164.80     10.78 o 
   9  -5   1       76.60       75.18      8.59 o 
  10  -5   1        2.74        3.26      2.56 o 
  -6  -4   1       17.27       17.73      7.70 o 
  -5  -4   1       18.75       33.57      8.85 o 
  -4  -4   1       44.68       54.68      9.87 o 
  -3  -4   1      268.68      283.47     19.58 o 
  -2  -4   1        1.93        1.55      1.30 o 
  -1  -4   1        8.13        8.43      0.95 o 
   0  -4   1       19.30       29.36      1.67 o 
   1  -4   1        0.20        2.72      0.87 o 
   2  -4   1      278.62      252.05      7.18 o 
   3  -4   1      439.47      464.42     14.20 o 
   4  -4   1       15.54       16.40      1.70 o 
   5  -4   1      167.03      171.66      6.64 o 
   6  -4   1       78.20       71.72      4.96 o 
   7  -4   1      593.09      642.45     20.12 o 
   8  -4   1        4.73        5.75      2.35 o 
   9  -4   1        1.29       -4.19      2.79 o 
  10  -4   1       17.67       23.14      5.34 o 
  -7  -3   1        4.01       -2.03      8.25 o 
  -6  -3   1       31.67       23.84      5.14 o 
  -5  -3   1       66.23       73.11      8.34 o 
  -4  -3   1      158.08      173.70     11.43 o 
  -3  -3   1      996.83     1083.94     25.47 o 
  -2  -3   1        8.17        4.33      2.03 o 
  -1  -3   1      288.33      282.51      6.02 o 
   0  -3   1      331.94      347.60      4.83 o 
   1  -3   1       90.45       82.32      2.71 o 
   2  -3   1     1134.89     1139.86     18.81 o 
   3  -3   1     2944.93     2970.89     27.19 o 
   4  -3   1      146.92      137.28      8.91 o 
   5  -3   1      569.01      633.42     17.73 o 
   6  -3   1      292.28      304.15     16.80 o 
   7  -3   1      964.41      941.26     36.37 o 
   8  -3   1      203.35      204.93     17.98 o 
   9  -3   1      186.00      206.76     11.49 o 
  10  -3   1       15.47       10.94      2.99 o 
  -8  -2   1        0.04       -0.41      4.45 o 
  -7  -2   1       23.30       24.58      5.67 o 
  -6  -2   1       96.42       97.96      9.88 o 
  -5  -2   1        4.23       -0.65      2.59 o 
  -4  -2   1      305.77      333.49     14.64 o 
  -3  -2   1       10.86        4.98      1.90 o 
  -2  -2   1        8.84        6.95      1.87 o 
  -1  -2   1        0.30        1.58      0.75 o 
   0  -2   1     2025.06     2054.07     12.02 o 
   1  -2   1     1961.79     2079.63     12.52 o 
   2  -2   1      998.36     1023.46     11.83 o 
   3  -2   1      830.40      899.17     16.58 o 
   4  -2   1      110.74      121.40      6.95 o 
   5  -2   1       10.80       14.56      2.78 o 
   6  -2   1       49.37       45.32      7.10 o 
   7  -2   1      545.50      558.10     19.86 o 
   8  -2   1      100.06      116.58      9.84 o 
   9  -2   1      221.94      239.08     12.45 o 
  10  -2   1        3.55        1.71      7.85 o 
  -8  -1   1       27.75       25.99      5.76 o 
  -7  -1   1       23.89       24.73      5.31 o 
  -6  -1   1        0.19        0.02      1.28 o 
  -5  -1   1        0.12        0.81      0.57 o 
  -4  -1   1        6.79        8.56      1.10 o 
  -3  -1   1      535.69      546.49     10.58 o 
  -2  -1   1      335.58      299.21      6.47 o 
  -1  -1   1      279.47      269.97      5.02 o 
   0  -1   1       58.46       52.69      2.95 o 
   1  -1   1       26.70       23.68      1.83 o 
   2  -1   1       10.31       13.47      2.39 o 
   3  -1   1      415.46      439.64     11.60 o 
   4  -1   1        1.78        1.21      1.45 o 
   5  -1   1        9.53        5.33      1.28 o 
   6  -1   1       20.47       27.37      4.19 o 
   7  -1   1      289.05      280.81     13.88 o 
   8  -1   1        1.30        0.70      2.34 o 
   9  -1   1        0.47        9.80      5.50 o 
  -9   0   1       48.71       68.47      9.71 o 
  -8   0   1       67.10       77.01      9.20 o 
  -7   0   1        1.57        2.24      1.42 o 
  -6   0   1      112.76      102.28      4.13 o 
  -5   0   1        1.39        1.68      0.85 o 
  -4   0   1      532.92      545.66     14.07 o 
  -3   0   1     2228.42     2216.94     33.08 o 
  -2   0   1     1240.86     1223.62     23.81 o 
  -1   0   1     4590.09     4580.63     24.77 o 
   1   0   1      227.31      222.84      7.95 o 
   2   0   1      519.98      526.89     11.32 o 
   3   0   1     1676.16     1743.26     51.18 o 
   4   0   1     1613.99     1746.79     22.26 o 
   5   0   1      343.23      370.05     11.28 o 
   6   0   1       14.10       15.48      2.59 o 
   7   0   1      197.12      206.23     11.61 o 
   8   0   1        0.30       -7.11      4.74 o 
   9   0   1      105.27      110.86     17.40 o 
  -9   1   1       29.24       39.89      9.78 o 
  -8   1   1       23.51       22.27      3.49 o 
  -7   1   1        5.75        5.64      1.71 o 
  -6   1   1      276.98      263.65     12.05 o 
  -5   1   1      423.26      423.88     11.65 o 
  -4   1   1        5.52        3.96      0.81 o 
  -3   1   1     1115.65     1089.55     13.64 o 
  -2   1   1      841.46      871.25     13.65 o 
  -1   1   1      471.87      448.61     12.20 o 
   0   1   1     1789.53     1739.03     16.00 o 
   1   1   1     1793.48     1791.79     19.13 o 
   2   1   1       41.04       49.51      4.01 o 
   3   1   1      230.32      264.08     12.24 o 
   4   1   1      472.81      482.17     11.35 o 
   5   1   1       15.34       15.73      1.94 o 
   6   1   1      125.60      136.22      5.83 o 
   7   1   1      104.75      104.84     10.52 o 
   8   1   1        5.38        5.00      4.48 o 
 -10   2   1       36.14       36.85     10.29 o 
  -9   2   1        0.48        0.70      4.03 o 
  -8   2   1        6.14        5.01      2.97 o 
  -7   2   1       10.08        6.52      2.41 o 
  -6   2   1      329.57      359.69     14.27 o 
  -5   2   1     1093.34     1189.98     19.08 o 
  -4   2   1      332.61      339.33      7.87 o 
  -3   2   1      825.94      857.84     21.67 o 
  -2   2   1      129.39      131.19      2.76 o 
  -1   2   1      117.00      124.91     15.69 o 
   0   2   1    19388.63    18639.23     41.12 o 
   1   2   1      766.82      665.87      7.84 o 
   2   2   1       42.39       37.01      1.86 o 
   3   2   1      238.11      259.17      7.62 o 
   4   2   1       91.96       92.92      4.05 o 
   5   2   1       54.96       53.67      3.25 o 
   6   2   1        5.73        9.60      3.50 o 
   7   2   1        8.58        7.88      5.93 o 
   8   2   1        7.93        3.45      5.05 o 
 -10   3   1        4.12        4.16      2.64 o 
  -9   3   1        8.10        4.45      2.66 o 
  -8   3   1      159.27      170.14     15.83 o 
  -7   3   1      141.71      137.91     13.49 o 
  -6   3   1        3.96        3.40      1.67 o 
  -5   3   1      185.56      180.54      6.52 o 
  -4   3   1       82.97      106.46      5.05 o 
  -3   3   1      143.81      126.80      3.19 o 
  -2   3   1      481.79      495.67     19.52 o 
  -1   3   1      111.79      107.87      2.35 o 
   0   3   1      211.11      213.61      3.95 o 
   1   3   1       61.13       59.39      2.77 o 
   2   3   1       31.05       28.80      2.29 o 
   3   3   1       10.80        9.86      2.45 o 
   4   3   1       59.68       52.96      5.60 o 
   5   3   1        6.13       -1.27      3.35 o 
   6   3   1        5.39        6.97      4.40 o 
   7   3   1        0.58      -10.00      6.67 o 
 -10   4   1      173.19      196.82     19.71 o 
  -9   4   1        1.16       -6.97      4.65 o 
  -8   4   1      271.09      275.11     21.16 o 
  -7   4   1      108.46      110.98     12.72 o 
  -6   4   1      205.04      225.32     10.95 o 
  -5   4   1     1016.41     1074.71     33.85 o 
  -4   4   1      640.94      598.32     16.96 o 
  -3   4   1      204.46      209.91     13.55 o 
  -2   4   1      113.04      135.90      6.80 o 
  -1   4   1     1221.39     1245.65      9.38 o 
   0   4   1     2632.81     2678.28     21.76 o 
   1   4   1      207.43      200.54      7.36 o 
   2   4   1        1.64        0.85      0.84 o 
   3   4   1      149.47      156.23     14.84 o 
   4   4   1        0.26        3.18      3.07 o 
   5   4   1        8.77       15.81      6.46 o 
   6   4   1        7.19        6.31      5.83 o 
 -10   5   1       55.96       64.43      7.89 o 
  -9   5   1       26.60       24.38      4.58 o 
  -8   5   1      108.91       96.25     13.06 o 
  -7   5   1       19.43       16.74      3.28 o 
  -6   5   1        5.59        4.27      2.01 o 
  -5   5   1       76.57       68.34      1.95 o 
  -4   5   1      273.13      242.20      9.87 o 
  -3   5   1      163.09      177.69      7.57 o 
  -2   5   1       13.49        9.11      0.97 o 
  -1   5   1      179.79      188.26      4.04 o 
   0   5   1       21.37       20.26      1.54 o 
   1   5   1       38.64       37.74      3.56 o 
   2   5   1      323.75      324.86     20.25 o 
   3   5   1        0.39        2.55      3.19 o 
   4   5   1        8.05        5.64      4.40 o 
   5   5   1       15.21       15.27      6.89 o 
 -10   6   1       13.66       14.43      7.14 o 
  -9   6   1        3.65        1.50      1.71 o 
  -8   6   1       72.13       77.97      5.52 o 
  -7   6   1        9.79        7.58      1.17 o 
  -6   6   1       20.50       19.69      2.64 o 
  -5   6   1       17.84       16.17      2.21 o 
  -4   6   1        7.66        5.80      1.21 o 
  -3   6   1        0.18       -0.51      0.81 o 
  -2   6   1       40.57       41.44      2.26 o 
  -1   6   1       60.91       59.71      3.04 o 
   0   6   1       58.97       58.82      3.06 o 
   1   6   1        0.06       -2.22      1.48 o 
   2   6   1       62.66       53.72      6.30 o 
   3   6   1        2.54        0.74      3.26 o 
   4   6   1        0.59       -0.15      1.85 o 
 -10   7   1       62.03       89.58     14.87 o 
  -9   7   1       77.40       87.60      8.73 o 
  -8   7   1      103.18      105.03      9.48 o 
  -7   7   1        1.59        0.02      2.17 o 
  -6   7   1        9.15        6.78      2.26 o 
  -5   7   1       11.76        8.65      1.71 o 
  -4   7   1       92.57      102.38      6.88 o 
  -3   7   1       71.35       48.06      6.09 o 
  -2   7   1       58.51       58.10      3.09 o 
  -1   7   1       32.93       28.56      2.33 o 
   0   7   1        0.15       -1.53      1.32 o 
   1   7   1        8.91       10.33      2.86 o 
   2   7   1       45.40       42.38      5.21 o 
   3   7   1        3.27       -0.29      1.66 o 
 -10   8   1        8.59        4.37      4.28 o 
  -9   8   1       11.16       12.71      4.06 o 
  -8   8   1       22.66       22.41      4.91 o 
  -7   8   1        0.40        0.12      1.80 o 
  -6   8   1        4.95        3.11      1.90 o 
  -5   8   1        0.97       -1.29      1.84 o 
  -4   8   1       44.50       49.92      5.11 o 
  -3   8   1       21.25       24.89      2.12 o 
  -2   8   1       25.25       25.85      2.71 o 
  -1   8   1        0.00        3.01      1.20 o 
   0   8   1        0.17       -1.14      1.52 o 
   1   8   1        0.86        2.26      2.55 o 
   2   8   1       14.09       16.76      4.58 o 
  -9   9   1       15.56       17.30      5.06 o 
  -8   9   1        0.38       -0.80      1.97 o 
  -7   9   1        8.89        8.05      3.34 o 
  -6   9   1        0.19       -0.08      1.76 o 
  -5   9   1        0.12       -0.25      1.73 o 
  -4   9   1        3.25       -1.41      5.60 o 
  -3   9   1        0.40       -1.71      2.48 o 
  -2   9   1       14.91       13.02      2.92 o 
  -1   9   1        1.33       -0.29      1.27 o 
   0   9   1        0.02       -5.62      3.93 o 
  -8  10   1        0.54        6.45      2.74 o 
  -7  10   1        5.64        6.19      2.48 o 
  -6  10   1        1.14        0.43      1.96 o 
  -5  10   1        0.60        1.49      4.91 o 
  -4  10   1        3.55        8.99      3.47 o 
  -3  10   1        1.14        0.73      1.85 o 
  -2  10   1        6.73       -2.43      3.38 o 
   2 -10   2        3.37       -3.21      3.39 o 
   3 -10   2        0.11        2.48      1.89 o 
   4 -10   2        0.10       -3.38      2.28 o 
   5 -10   2       12.10        6.61      2.39 o 
   6 -10   2        1.72        2.81      1.76 o 
   7 -10   2        4.92        6.47      2.75 o 
   8 -10   2        8.39        6.83      2.69 o 
   0  -9   2        0.39        7.98      4.38 o 
   1  -9   2        9.75       10.91      4.87 o 
   2  -9   2       27.70       30.25      4.86 o 
   3  -9   2       14.58        9.55      3.53 o 
   4  -9   2      112.20      130.31      8.43 o 
   5  -9   2       22.69       27.06      4.12 o 
   6  -9   2        2.09        2.96      3.16 o 
   7  -9   2        0.27       -4.11      9.03 o 
   8  -9   2       24.54       18.73      6.94 o 
   9  -9   2        5.58        1.45      3.76 o 
  -2  -8   2        1.41        3.10      3.37 o 
  -1  -8   2       27.50       25.75      4.91 o 
   0  -8   2        3.56        5.43      2.86 o 
   1  -8   2       32.11       27.54      3.39 o 
   2  -8   2       25.67       21.85      4.04 o 
   3  -8   2        7.23        5.48      1.50 o 
   4  -8   2       41.75       40.95      3.46 o 
   5  -8   2       74.06       71.88      5.16 o 
   6  -8   2       42.38       42.59      5.90 o 
   7  -8   2       20.24        5.14      4.18 o 
   8  -8   2        8.81        0.33      6.87 o 
   9  -8   2        0.32       -5.43      5.00 o 
  10  -8   2        6.18       11.54      6.33 o 
  -3  -7   2        1.20       -2.33      3.54 o 
  -2  -7   2        3.23        4.21      3.07 o 
  -1  -7   2        3.20        2.51      2.05 o 
   0  -7   2        3.78        4.11      1.32 o 
   1  -7   2       28.48       26.41      3.19 o 
   2  -7   2       39.76       41.47      3.20 o 
   3  -7   2        0.12        0.69      0.69 o 
   4  -7   2      371.95      405.91     11.31 o 
   5  -7   2        0.50       -1.06      2.02 o 
   6  -7   2        1.09        1.34      1.96 o 
   7  -7   2       35.06       35.40      8.83 o 
   8  -7   2        1.27       -9.99      6.66 o 
   9  -7   2        2.58        3.72      4.81 o 
  10  -7   2       10.97       10.86      5.66 o 
  -4  -6   2        2.50        4.74      4.22 o 
  -3  -6   2        8.72        9.69      2.87 o 
  -2  -6   2       40.98       44.21     10.04 o 
  -1  -6   2      180.19      189.45      8.69 o 
   0  -6   2      134.04      139.93      4.64 o 
   1  -6   2       29.32       27.02      2.41 o 
   2  -6   2        1.05        1.14      0.85 o 
   3  -6   2        4.74        3.62      0.77 o 
   4  -6   2      193.02      199.39     11.38 o 
   5  -6   2      372.96      389.86     23.86 o 
   6  -6   2      351.35      365.23      8.32 o 
   7  -6   2      144.10      147.59      8.29 o 
   8  -6   2        0.01       11.92      5.34 o 
   9  -6   2        2.47        1.42      2.48 o 
  10  -6   2        4.54       -4.12      4.36 o 
  -5  -5   2        7.86       -1.19      2.99 o 
  -4  -5   2        0.44       -0.17      2.34 o 
  -3  -5   2        0.34        0.69      1.87 o 
  -2  -5   2      233.86      247.73      9.24 o 
  -1  -5   2      190.63      197.17      4.55 o 
   0  -5   2       13.04       15.07      1.47 o 
   1  -5   2        2.79        2.85      0.82 o 
   2  -5   2      174.57      200.92      5.97 o 
   3  -5   2        2.81        2.84      0.67 o 
   4  -5   2      259.57      298.69     13.32 o 
   5  -5   2      329.76      346.95      9.59 o 
   6  -5   2      753.14      765.06     18.34 o 
   7  -5   2      113.63      105.07     13.57 o 
   8  -5   2        3.02       -3.98      5.87 o 
   9  -5   2       12.48       15.02      5.31 o 
  10  -5   2        1.05       -1.05      2.15 o 
  -6  -4   2       31.13       25.23      5.97 o 
  -5  -4   2       55.78       60.20      7.94 o 
  -4  -4   2       78.84       70.54      7.87 o 
  -3  -4   2       73.61       74.02      5.86 o 
  -2  -4   2       97.84       89.90      4.40 o 
  -1  -4   2      124.46      115.86      3.61 o 
   0  -4   2       36.60       36.05      1.87 o 
   1  -4   2      135.42      153.84      4.77 o 
   2  -4   2      255.93      275.34      5.58 o 
   3  -4   2      449.60      443.87     12.55 o 
   4  -4   2       25.14       26.27      2.62 o 
   5  -4   2        0.04        0.87      0.79 o 
   6  -4   2      216.24      226.17     11.96 o 
   7  -4   2       30.99       29.05      4.39 o 
   8  -4   2       53.18       64.97      7.24 o 
   9  -4   2       37.07       45.41      5.47 o 
  10  -4   2        3.21        0.59      1.94 o 
  -7  -3   2       53.31       53.03      8.45 o 
  -6  -3   2        9.59       11.29      4.12 o 
  -5  -3   2      109.52      106.56      9.97 o 
  -4  -3   2        3.92        5.75      2.75 o 
  -3  -3   2        3.20        5.86      2.52 o 
  -2  -3   2      141.08      162.38      6.50 o 
  -1  -3   2      644.78      608.05      9.08 o 
   0  -3   2      283.48      254.41      4.41 o 
   1  -3   2      355.69      339.85      5.17 o 
   2  -3   2       16.90       17.05      1.25 o 
   3  -3   2        4.63        7.20      2.47 o 
   4  -3   2      334.04      394.02     13.90 o 
   5  -3   2      214.82      190.68      7.79 o 
   6  -3   2     1486.81     1510.07     43.80 o 
   7  -3   2       88.36       92.95      8.12 o 
   8  -3   2       70.65       62.43      5.96 o 
   9  -3   2        0.15       -3.26      2.17 o 
  10  -3   2        0.03        0.60      1.75 o 
  -8  -2   2        0.36       -0.57      3.66 o 
  -7  -2   2        0.01       -1.23      6.07 o 
  -6  -2   2        0.42        3.29      3.05 o 
  -5  -2   2        0.18        3.83      2.55 o 
  -4  -2   2       86.96       83.17      7.39 o 
  -3  -2   2     2136.34     2163.10     32.41 o 
  -2  -2   2      622.84      585.40     10.51 o 
  -1  -2   2      311.61      340.98      6.59 o 
   0  -2   2     2415.10     2376.08     21.74 o 
   1  -2   2      335.50      323.64      5.84 o 
   2  -2   2      590.82      615.15      9.37 o 
   3  -2   2     3357.36     3550.20     41.66 o 
   4  -2   2      342.91      336.51      9.55 o 
   5  -2   2      220.44      247.14     16.17 o 
   6  -2   2       79.42       84.43      5.88 o 
   7  -2   2       39.02       43.76      4.85 o 
   8  -2   2        1.32       -1.12      2.01 o 
   9  -2   2       81.70       99.99      8.18 o 
  10  -2   2       10.93       12.18      4.58 o 
  -8  -1   2        4.66        5.51      2.92 o 
  -7  -1   2       75.25       71.53     10.12 o 
  -6  -1   2       98.44       84.37      5.41 o 
  -5  -1   2       28.54       20.63      2.35 o 
  -4  -1   2       30.58       19.86      2.01 o 
  -3  -1   2     2995.12     3182.08     34.50 o 
  -2  -1   2      415.81      434.91      8.57 o 
  -1  -1   2      212.82      234.45      9.57 o 
   0  -1   2      738.61      782.55     13.32 o 
   1  -1   2       36.98       43.38      3.23 o 
   2  -1   2      394.18      441.10     11.45 o 
   3  -1   2     1332.42     1383.63     20.50 o 
   4  -1   2      122.89       89.37      4.98 o 
   5  -1   2      106.67       96.83      5.79 o 
   6  -1   2       11.70        5.71      3.25 o 
   7  -1   2       42.21       35.83      5.10 o 
   8  -1   2       50.29       54.29      5.78 o 
   9  -1   2       65.17       68.62      9.40 o 
  -9   0   2        0.60       -0.68      2.39 o 
  -8   0   2       17.91       22.24      5.27 o 
  -7   0   2       12.66       16.44      2.76 o 
  -6   0   2        1.54       -0.83      1.42 o 
  -5   0   2      183.60      169.34     13.85 o 
  -4   0   2      826.33      920.14     13.60 o 
  -3   0   2     2139.50     2131.19     18.17 o 
  -2   0   2      382.06      366.47      6.24 o 
  -1   0   2    12948.31    11676.11     39.56 o 
   0   0   2      108.76       97.69      3.45 o 
   1   0   2     1440.85     1455.04     23.31 o 
   2   0   2      335.24      318.75      7.35 o 
   3   0   2        0.87        1.52      1.06 o 
   4   0   2       18.51       18.05      3.12 o 
   5   0   2       48.68       48.27      5.05 o 
   6   0   2        2.36        4.13      2.09 o 
   7   0   2       13.29       14.02      3.16 o 
   8   0   2       22.96       23.15      8.94 o 
   9   0   2       16.03       18.89      5.63 o 
  -9   1   2       50.02       57.18      8.50 o 
  -8   1   2      112.38      122.75      8.15 o 
  -7   1   2      197.50      184.44     15.93 o 
  -6   1   2      190.62      172.74      9.79 o 
  -5   1   2      163.16      149.60      5.84 o 
  -4   1   2      859.07      961.64     13.04 o 
  -3   1   2     4642.12     4624.46     17.87 o 
  -2   1   2     1774.17     1748.97      9.94 o 
  -1   1   2       20.36       12.40      0.73 o 
   0   1   2      501.61      518.45      9.76 o 
   1   1   2      992.89     1022.33     20.89 o 
   2   1   2      204.06      199.84      8.28 o 
   3   1   2      149.63      148.17      8.27 o 
   4   1   2      309.48      288.09     12.97 o 
   5   1   2      383.89      394.27     11.99 o 
   6   1   2        0.20        1.04      1.13 o 
   7   1   2        0.03        0.49      3.06 o 
   8   1   2        1.19        1.28      3.28 o 
 -10   2   2        6.64       21.67      8.00 o 
  -9   2   2       98.21      104.58      8.20 o 
  -8   2   2       55.53       53.43      6.53 o 
  -7   2   2      134.69      118.20      4.75 o 
  -6   2   2        0.21       -1.18      0.98 o 
  -5   2   2        0.13       -1.48      1.06 o 
  -4   2   2      264.86      281.86      6.25 o 
  -3   2   2       21.10       23.45      1.48 o 
  -2   2   2      743.37      672.88      5.64 o 
  -1   2   2    43240.16    41241.76    429.06 o 
   0   2   2      430.79      398.32      5.13 o 
   1   2   2       70.27       67.36      3.21 o 
   2   2   2       21.23       21.09      2.36 o 
   3   2   2      273.01      279.64      9.27 o 
   4   2   2      615.38      599.97     14.97 o 
   5   2   2      202.66      201.97      9.04 o 
   6   2   2        1.98        6.48      5.22 o 
   7   2   2       22.59       30.71      6.46 o 
 -10   3   2        1.76        2.32      3.17 o 
  -9   3   2        0.01       -7.20      4.80 o 
  -8   3   2        0.64        0.41      4.62 o 
  -7   3   2       23.66       17.91      2.76 o 
  -6   3   2        0.38        0.94      0.89 o 
  -5   3   2      112.82      134.02      4.86 o 
  -4   3   2      208.14      243.16      5.46 o 
  -3   3   2      334.58      316.51      5.34 o 
  -2   3   2        0.67        0.95      0.47 o 
  -1   3   2      164.73      150.66      6.58 o 
   0   3   2        5.79        7.61      0.76 o 
   1   3   2        2.73        1.53      0.62 o 
   2   3   2       27.38       35.50      2.64 o 
   3   3   2       18.58       18.16      1.94 o 
   4   3   2        0.88        2.30      0.77 o 
   5   3   2        4.99       -1.23      3.27 o 
   7   3   2        1.32        5.02      3.18 o 
 -10   4   2        1.17       -6.28      4.33 o 
  -9   4   2       11.36        6.52      4.02 o 
  -8   4   2        0.87        0.41      1.92 o 
  -7   4   2      330.92      326.85     14.18 o 
  -6   4   2      367.14      374.49     11.38 o 
  -5   4   2      138.26      147.98      6.04 o 
  -4   4   2        3.65        3.04      0.62 o 
  -3   4   2        5.36        2.01      2.65 o 
  -2   4   2      203.82      184.72      5.26 o 
  -1   4   2     8094.14     8592.24     28.05 o 
   0   4   2      273.31      292.22      5.17 o 
   1   4   2        6.86        7.58      1.39 o 
   2   4   2       26.02       25.24      2.20 o 
   3   4   2       17.20       14.75      3.18 o 
   4   4   2       58.99       63.47     10.69 o 
   5   4   2       27.05       26.78      5.62 o 
   6   4   2        0.84       -2.72      4.02 o 
 -10   5   2       15.91       16.22      6.14 o 
  -9   5   2        2.91        1.04      1.46 o 
  -8   5   2       75.59       71.58      6.66 o 
  -7   5   2      492.72      476.38     19.02 o 
  -6   5   2       55.40       57.48      3.18 o 
  -5   5   2       44.89       44.24      3.30 o 
  -4   5   2       28.20       20.67      3.26 o 
  -3   5   2       95.71       95.56      5.66 o 
  -2   5   2        1.17        0.71      0.38 o 
  -1   5   2      289.14      290.62      5.00 o 
   0   5   2       13.46       16.20      1.60 o 
   1   5   2       54.45       58.13      4.10 o 
   2   5   2       26.00       25.12      4.28 o 
   3   5   2        0.47       -0.48      2.75 o 
   4   5   2        0.02       -0.57      2.27 o 
   5   5   2        5.84        3.60      4.34 o 
 -10   6   2       51.31       59.18     12.43 o 
  -9   6   2       42.16       35.93      5.31 o 
  -8   6   2      107.08      106.29      6.31 o 
  -7   6   2        3.90        4.01      0.89 o 
  -6   6   2       31.61       29.50      3.60 o 
  -5   6   2       39.30       30.70      5.16 o 
  -4   6   2       17.48       16.10      2.38 o 
  -3   6   2       46.77       42.28      2.93 o 
  -2   6   2      151.30      156.55      7.35 o 
  -1   6   2       80.97       89.11      3.29 o 
   0   6   2        9.16        9.64      1.78 o 
   1   6   2        2.52        2.20      1.24 o 
   2   6   2        8.96       10.20      5.14 o 
   3   6   2        6.10        3.01      2.54 o 
   4   6   2        0.51       -2.10      4.33 o 
 -10   7   2        3.04       -0.77      3.52 o 
  -9   7   2        1.87        0.19      4.69 o 
  -8   7   2      118.31      125.76     10.33 o 
  -7   7   2       62.60       56.79      7.72 o 
  -6   7   2        0.02       -0.12      1.03 o 
  -5   7   2       16.05       19.15      3.19 o 
  -4   7   2       12.50       12.83      2.36 o 
  -3   7   2        3.24        4.24      0.93 o 
  -2   7   2        5.18        4.16      1.41 o 
  -1   7   2       15.30       16.93      1.96 o 
   0   7   2        1.88        0.84      1.42 o 
   1   7   2       22.56       23.36      3.70 o 
   2   7   2        8.38       10.65      2.87 o 
   3   7   2        0.46        2.28      2.14 o 
 -10   8   2        8.33        8.15      5.55 o 
  -9   8   2       45.02       40.76      6.99 o 
  -8   8   2       54.03       62.45     11.40 o 
  -7   8   2        0.15       -2.95      2.19 o 
  -6   8   2        1.33        1.10      1.74 o 
  -5   8   2        8.50        5.31      2.70 o 
  -4   8   2        2.02       -0.41      1.42 o 
  -3   8   2        0.00        0.07      3.58 o 
  -2   8   2       50.04       49.82      4.02 o 
  -1   8   2        7.84        9.00      2.23 o 
   0   8   2        1.99        6.34      2.66 o 
   1   8   2        2.54        2.50      2.27 o 
  -9   9   2        9.49       12.48      4.98 o 
  -8   9   2      109.14      127.80      9.47 o 
  -7   9   2        2.30        1.15      1.95 o 
  -6   9   2       23.76       23.38      4.08 o 
  -5   9   2        5.65        3.39      2.01 o 
  -4   9   2        2.92        2.19      1.78 o 
  -3   9   2        7.03        8.82      2.60 o 
  -2   9   2        2.04        1.91      1.86 o 
  -1   9   2        0.15       -3.21      3.56 o 
   0   9   2        1.00        9.80      5.32 o 
  -7  10   2        0.41       -0.59      2.47 o 
  -6  10   2        0.50       -1.88      1.65 o 
  -5  10   2        0.96        1.65      5.05 o 
  -4  10   2        2.76        1.82      5.71 o 
  -3  10   2        1.81        0.70      2.57 o 
   2 -10   3        0.08        0.65      1.95 o 
   3 -10   3        2.67        0.57      1.40 o 
   4 -10   3        0.11        5.70      2.91 o 
   5 -10   3        0.05        1.21      1.94 o 
   6 -10   3        0.02       -2.69      1.80 o 
   7 -10   3        3.95        4.63      2.31 o 
   8 -10   3        4.30        0.92      2.77 o 
   0  -9   3        0.72        1.47      1.75 o 
   1  -9   3        8.03        9.83      3.19 o 
   2  -9   3       26.02       33.92      4.10 o 
   3  -9   3       28.09       31.79      3.90 o 
   4  -9   3        0.09        1.45      1.97 o 
   5  -9   3       21.79       24.79      4.83 o 
   6  -9   3       27.29       29.08      3.70 o 
   7  -9   3       28.06       24.90      5.02 o 
   8  -9   3       42.96       67.65     12.89 o 
   9  -9   3        5.04       10.25      5.30 o 
  -2  -8   3        0.47        3.87      3.36 o 
  -1  -8   3        0.03       -0.09      2.32 o 
   0  -8   3       21.32       21.93      4.52 o 
   1  -8   3       22.93       29.70      3.56 o 
   2  -8   3       36.62       37.56      4.07 o 
   3  -8   3       18.67       15.51      3.76 o 
   4  -8   3       10.00        4.93      5.53 o 
   5  -8   3        0.06       -2.27      1.95 o 
   6  -8   3       12.80        9.30      2.95 o 
   7  -8   3       42.49       38.05      9.40 o 
   8  -8   3       38.49       48.75     10.99 o 
   9  -8   3       11.12       22.65      8.03 o 
  10  -8   3        1.00        3.34      4.59 o 
  -3  -7   3        0.15        0.23      3.26 o 
  -2  -7   3       20.16       24.79      4.41 o 
  -1  -7   3        1.04       -1.34      4.06 o 
   0  -7   3        2.04        1.61      1.37 o 
   1  -7   3        3.07        1.92      1.03 o 
   2  -7   3       65.76       66.27      4.06 o 
   3  -7   3       48.32       46.34      3.16 o 
   4  -7   3       42.02       47.55      5.44 o 
   5  -7   3      220.24      229.59     19.25 o 
   6  -7   3      173.95      191.69     18.70 o 
   7  -7   3        0.22       -1.13      0.76 o 
   8  -7   3       21.31       12.66      5.75 o 
   9  -7   3        4.47       -0.48      3.98 o 
  10  -7   3       13.06       12.27      6.60 o 
  -4  -6   3        6.06        9.65      5.53 o 
  -3  -6   3       27.78       27.89      5.41 o 
  -2  -6   3        1.72        1.89      1.32 o 
  -1  -6   3        3.58        3.25      0.78 o 
   0  -6   3        6.77        7.72      1.42 o 
   1  -6   3       14.69       13.10      1.88 o 
   2  -6   3      241.56      254.95      6.87 o 
   3  -6   3      120.35      120.99      4.26 o 
   4  -6   3        5.11       -0.98      2.83 o 
   5  -6   3        5.67        5.00      1.24 o 
   6  -6   3       80.41       83.49      4.99 o 
   7  -6   3        1.22        2.49      2.05 o 
   8  -6   3       53.49       54.96     10.86 o 
   9  -6   3       33.74       34.74      5.44 o 
  10  -6   3        0.15       -4.55      4.39 o 
  -5  -5   3       18.75       11.06      5.95 o 
  -4  -5   3       20.47       28.36      7.95 o 
  -3  -5   3       57.49       63.13      5.78 o 
  -2  -5   3        1.39        0.87      1.36 o 
  -1  -5   3       26.15       25.64      1.64 o 
   0  -5   3      204.85      215.42      7.18 o 
   1  -5   3        1.23       -0.39      0.62 o 
   2  -5   3       23.42       21.40      1.72 o 
   3  -5   3      452.50      482.22      9.59 o 
   4  -5   3      325.08      368.55      8.41 o 
   5  -5   3      429.82      426.88     11.78 o 
   6  -5   3      304.82      329.80     10.41 o 
   7  -5   3        0.89        0.01      2.67 o 
   8  -5   3       54.10       61.48      6.79 o 
   9  -5   3       23.32       21.21      6.66 o 
  10  -5   3        0.47        4.20      2.45 o 
  -6  -4   3       31.02       36.58      6.76 o 
  -5  -4   3       21.70       23.73      9.47 o 
  -4  -4   3        7.93        4.75      1.60 o 
  -3  -4   3        1.65        1.48      1.20 o 
  -2  -4   3      114.50      127.37      4.73 o 
  -1  -4   3      278.76      263.98      5.90 o 
   0  -4   3     1735.63     1792.18     32.39 o 
   1  -4   3       31.30       26.56      1.80 o 
   2  -4   3       19.73       17.86      1.57 o 
   3  -4   3       76.66       80.54      3.36 o 
   4  -4   3        3.49        3.75      1.24 o 
   5  -4   3      199.48      227.00      9.85 o 
   6  -4   3     1357.32     1492.64     46.10 o 
   7  -4   3       11.94        8.96      2.74 o 
   8  -4   3        1.97        3.26      1.68 o 
   9  -4   3        6.95       -0.23      2.87 o 
  10  -4   3       10.49        9.31      2.29 o 
  -7  -3   3        2.26       -0.58      6.19 o 
  -6  -3   3       23.84       23.78      5.35 o 
  -5  -3   3       43.66       45.00      6.48 o 
  -4  -3   3       26.97       39.23      5.49 o 
  -3  -3   3       43.05       49.81      3.44 o 
  -2  -3   3      532.20      505.51      8.71 o 
  -1  -3   3      227.21      230.48      6.64 o 
   0  -3   3      153.60      120.18      3.67 o 
   1  -3   3        1.80        1.91      0.51 o 
   2  -3   3      111.33      105.91      4.11 o 
   3  -3   3     1835.30     2115.28     21.25 o 
   4  -3   3     1000.69     1206.09     21.29 o 
   5  -3   3        9.03        6.76      2.19 o 
   6  -3   3      649.95      630.43     33.40 o 
   7  -3   3        0.01       -1.15      1.47 o 
   8  -3   3       53.57       57.39      5.68 o 
   9  -3   3        0.84       -0.93      2.16 o 
  10  -3   3       15.08       14.44      3.54 o 
  -8  -2   3        9.83        4.57      6.77 o 
  -7  -2   3       92.56       89.24     14.23 o 
  -6  -2   3      235.11      241.53     15.13 o 
  -5  -2   3      308.06      313.04     15.66 o 
  -4  -2   3      213.27      235.45     12.22 o 
  -3  -2   3      144.70      140.95      8.34 o 
  -2  -2   3       81.25       75.43      2.11 o 
  -1  -2   3      112.32       97.16      5.25 o 
   0  -2   3     3241.98     3149.50     17.56 o 
   1  -2   3     1567.87     1542.51     21.80 o 
   2  -2   3      320.19      313.03      7.71 o 
   3  -2   3       46.78       44.53      4.97 o 
   4  -2   3      428.42      441.89     10.63 o 
   5  -2   3       34.55       34.71      3.48 o 
   6  -2   3     1821.73     1915.58     28.73 o 
   7  -2   3        0.21       -0.41      1.61 o 
   8  -2   3       20.42       21.92      3.76 o 
   9  -2   3        0.70        1.24      1.94 o 
  -8  -1   3        0.32       -0.95      3.02 o 
  -7  -1   3        5.61        1.06      2.04 o 
  -6  -1   3      289.22      298.97      9.39 o 
  -5  -1   3      529.15      517.65     13.71 o 
  -4  -1   3      393.42      421.90      8.30 o 
  -3  -1   3      131.64      136.31      5.44 o 
  -2  -1   3       11.49        9.34      1.38 o 
  -1  -1   3       14.02       17.47      2.91 o 
   0  -1   3     1156.26     1111.81     18.66 o 
   1  -1   3     1978.56     1815.02     25.04 o 
   2  -1   3     2314.94     2401.71     45.35 o 
   3  -1   3      210.65      264.95      9.23 o 
   4  -1   3     2130.91     2424.81     62.89 o 
   5  -1   3      135.82      155.32     12.41 o 
   6  -1   3     2527.59     2489.06     33.21 o 
   7  -1   3      161.53      159.40      9.19 o 
   8  -1   3      115.56      122.70      8.73 o 
   9  -1   3        0.03       -0.34      2.81 o 
  -9   0   3        3.16       -0.79      2.40 o 
  -8   0   3        1.05        1.62      2.87 o 
  -7   0   3       58.81       56.44      4.95 o 
  -6   0   3        6.07        3.26      1.56 o 
  -5   0   3       12.89        9.23      1.63 o 
  -4   0   3      100.26      114.07      4.51 o 
  -3   0   3      232.91      244.86      4.87 o 
  -2   0   3     1465.86     1415.56     24.30 o 
  -1   0   3       10.35        8.59      1.23 o 
   0   0   3     1327.99     1298.26     29.16 o 
   1   0   3       74.11       67.85      5.57 o 
   2   0   3        5.51        8.82      1.39 o 
   3   0   3      202.12      191.99      7.08 o 
   4   0   3        0.17       -0.31      2.85 o 
   5   0   3       35.95       37.76      5.20 o 
   6   0   3      346.86      381.33     13.34 o 
   7   0   3       77.32       74.99      6.51 o 
   8   0   3       23.35       22.46      5.51 o 
   9   0   3       25.17       16.51     13.30 o 
  -9   1   3        8.88       10.08      3.81 o 
  -8   1   3        6.37        2.28      1.78 o 
  -7   1   3        0.12       -1.02      1.11 o 
  -6   1   3       15.40       16.88      2.31 o 
  -5   1   3      353.37      336.16      9.65 o 
  -4   1   3      824.70      857.62     10.57 o 
  -3   1   3      532.35      587.08      7.61 o 
  -2   1   3      164.82      164.23      3.04 o 
  -1   1   3     1744.30     1702.16     13.30 o 
   0   1   3      227.71      217.95     14.22 o 
   1   1   3      425.17      462.16     15.23 o 
   2   1   3     1276.80     1347.89     22.30 o 
   3   1   3      138.47      132.12      6.48 o 
   4   1   3      143.02      150.72      9.83 o 
   5   1   3       35.25       45.46      6.24 o 
   6   1   3      460.11      429.36     14.17 o 
   7   1   3       20.85       18.65      4.94 o 
   8   1   3       27.19       21.99      8.92 o 
 -10   2   3       47.34       73.32     14.48 o 
  -9   2   3       14.58       11.06      3.08 o 
  -8   2   3       89.24      106.28      8.97 o 
  -7   2   3      261.49      250.36      9.84 o 
  -6   2   3        3.54        2.78      0.67 o 
  -5   2   3      781.79      787.82     10.19 o 
  -4   2   3     2134.16     2158.96     15.80 o 
  -3   2   3       63.71       74.81      2.22 o 
  -2   2   3      601.79      554.23      6.69 o 
  -1   2   3      729.88      734.98      7.80 o 
   0   2   3      376.00      370.58      6.06 o 
   1   2   3      459.46      470.04     12.34 o 
   2   2   3      868.54      898.64     20.26 o 
   3   2   3      233.43      274.38     10.45 o 
   4   2   3       11.75       17.38      3.29 o 
   5   2   3       22.97       21.87      3.16 o 
   6   2   3       82.70      106.02     15.99 o 
   7   2   3        9.31       10.61      5.70 o 
 -10   3   3        0.72        2.61      3.76 o 
  -9   3   3       16.99        8.20      2.97 o 
  -8   3   3       14.65       17.97      2.55 o 
  -7   3   3      200.22      193.44      6.35 o 
  -6   3   3        8.30        6.40      1.12 o 
  -5   3   3        6.15        4.34      0.88 o 
  -4   3   3      456.98      420.29      6.65 o 
  -3   3   3      158.87      154.30      3.23 o 
  -2   3   3      136.56      136.52      3.75 o 
  -1   3   3        4.31        3.66      0.60 o 
   0   3   3      224.89      229.28      5.24 o 
   1   3   3       11.06        9.40      1.34 o 
   2   3   3       50.99       40.08      2.86 o 
   3   3   3       14.13       14.28      2.63 o 
   4   3   3        5.80        3.84      1.39 o 
   5   3   3       62.90       75.61     13.38 o 
   6   3   3       45.18       60.53     13.81 o 
   7   3   3        0.00      -10.84      7.23 o 
 -10   4   3       20.34       17.96      6.17 o 
  -9   4   3       64.06       60.25     10.47 o 
  -8   4   3        1.00        1.51      1.67 o 
  -7   4   3        6.56        4.98      1.46 o 
  -6   4   3      106.83      101.27      4.85 o 
  -5   4   3      122.55      132.26      4.66 o 
  -4   4   3      994.91      976.06     12.44 o 
  -3   4   3       14.82       17.52      1.47 o 
  -2   4   3        0.22       -0.97      1.12 o 
  -1   4   3     5481.07     5511.07     40.39 o 
   0   4   3       39.19       36.65      2.38 o 
   1   4   3        0.49        0.99      0.69 o 
   2   4   3      164.29      167.15      6.16 o 
   3   4   3      116.70      104.38      6.98 o 
   4   4   3       88.28      105.41     15.26 o 
   5   4   3        0.24      -10.66      7.11 o 
   6   4   3        0.56       -6.85      6.23 o 
 -10   5   3       24.52       26.33      7.63 o 
  -9   5   3       29.93       28.07      7.31 o 
  -8   5   3        6.81        3.68      1.82 o 
  -7   5   3       31.08       31.98      3.41 o 
  -6   5   3       73.71       78.25      3.71 o 
  -5   5   3       44.13       47.43      2.38 o 
  -4   5   3      404.56      449.02     11.14 o 
  -3   5   3       63.72       62.16      3.24 o 
  -2   5   3        5.71        4.79      1.08 o 
  -1   5   3       31.31       29.06      2.21 o 
   0   5   3       65.38       64.23      4.41 o 
   1   5   3        3.08        3.70      1.28 o 
   2   5   3        3.60        2.48      1.13 o 
   3   5   3       39.96       43.07      9.79 o 
   4   5   3        0.20       -1.13      3.56 o 
   5   5   3        4.33        7.24      4.77 o 
 -10   6   3        1.48       -1.17      3.45 o 
  -9   6   3        3.18        1.37      2.20 o 
  -8   6   3       28.22       21.78      4.15 o 
  -7   6   3      142.53      147.39      5.10 o 
  -6   6   3      367.41      378.30     12.64 o 
  -5   6   3      108.78      117.30      7.14 o 
  -4   6   3       36.59       38.02      3.59 o 
  -3   6   3        1.24        1.41      1.01 o 
  -2   6   3       72.00       80.46      4.05 o 
  -1   6   3     1806.82     1852.45     28.37 o 
   0   6   3       47.44       74.16      5.07 o 
   1   6   3        2.39        1.56      1.47 o 
   2   6   3       29.64       26.08      7.66 o 
   3   6   3        1.93        1.89      3.35 o 
   4   6   3        5.30        7.83      5.18 o 
 -10   7   3        2.29        5.01      4.26 o 
  -9   7   3       20.87       18.47      5.35 o 
  -8   7   3        0.72       -0.51      2.10 o 
  -7   7   3       32.72       31.26      5.37 o 
  -6   7   3        4.70        6.94      2.34 o 
  -5   7   3        2.42        2.36      2.30 o 
  -4   7   3       44.73       49.00      4.37 o 
  -3   7   3        5.76        4.49      1.18 o 
  -2   7   3       21.57       21.39      2.58 o 
  -1   7   3        0.40        1.25      1.29 o 
   0   7   3        1.33       -0.48      4.86 o 
   1   7   3       33.51       38.94      6.08 o 
   2   7   3        1.46       -0.16      1.64 o 
   3   7   3        3.86        1.51      6.32 o 
  -9   8   3        1.32        8.12      3.32 o 
  -8   8   3       35.09       30.37      5.84 o 
  -7   8   3       13.09       17.27      4.24 o 
  -6   8   3       47.08       47.47      5.30 o 
  -5   8   3        9.07       10.21      2.77 o 
  -4   8   3        0.78        0.37      1.43 o 
  -3   8   3        0.78        0.03      1.77 o 
  -2   8   3        8.68        7.97      2.13 o 
  -1   8   3      113.14      109.57     14.44 o 
   0   8   3        0.22       -0.03      1.87 o 
   1   8   3        6.72        3.74      2.58 o 
  -9   9   3       12.31        9.28      2.79 o 
  -8   9   3        0.17        0.51      2.07 o 
  -7   9   3        6.23        7.24      2.70 o 
  -6   9   3        1.37        1.93      1.95 o 
  -5   9   3        4.36        2.44      1.87 o 
  -4   9   3        9.62       10.25      2.89 o 
  -3   9   3        8.61       11.25      3.62 o 
  -2   9   3       14.27       14.55      4.04 o 
  -1   9   3        0.04       -0.26      2.36 o 
  -7  10   3        0.41       -1.77      2.16 o 
  -6  10   3        0.96        2.14      2.07 o 
  -5  10   3        1.85        0.45      3.46 o 
  -4  10   3        0.53        0.32      2.19 o 
  -3  10   3        2.91        5.35      4.48 o 
   2 -10   4        0.40        4.77      4.27 o 
   3 -10   4        0.15       -1.29      3.04 o 
   4 -10   4        7.04        4.98      2.66 o 
   5 -10   4       22.94       22.88      3.97 o 
   6 -10   4        3.62        7.41      2.43 o 
   7 -10   4        5.81        2.51      2.27 o 
   8 -10   4        3.92       -1.89      3.75 o 
   0  -9   4        1.26       -2.00      1.86 o 
   1  -9   4        8.60        5.31      2.21 o 
   2  -9   4        2.38        2.47      1.50 o 
   3  -9   4        8.85        6.11      2.04 o 
   4  -9   4       37.56       48.43      4.94 o 
   5  -9   4        1.63       -1.90      1.48 o 
   6  -9   4        0.32       -0.45      1.38 o 
   7  -9   4       18.35       23.99      5.08 o 
   8  -9   4        0.11       -0.98      2.96 o 
   9  -9   4       10.48       11.46      4.68 o 
  -2  -8   4       62.19       51.75     10.60 o 
  -1  -8   4        3.75        2.06      2.70 o 
   0  -8   4       49.02       39.98      6.05 o 
   1  -8   4        1.30       -1.35      2.40 o 
   2  -8   4        4.48        4.59      2.10 o 
   3  -8   4        0.14       -2.14      2.32 o 
   4  -8   4       51.12       50.95      4.52 o 
   5  -8   4        7.30        9.36      2.94 o 
   6  -8   4       53.12       54.98      6.66 o 
   7  -8   4        3.39        5.32      4.75 o 
   8  -8   4       27.07       19.83      7.26 o 
   9  -8   4        7.01        6.64      5.51 o 
  -3  -7   4       25.37       23.52      7.58 o 
  -2  -7   4        0.30        3.64      2.91 o 
  -1  -7   4        0.80        0.22      2.14 o 
   0  -7   4       23.93       20.57      2.72 o 
   1  -7   4      138.86      144.94      7.32 o 
   2  -7   4      193.76      207.63      8.28 o 
   3  -7   4      339.25      401.29      8.75 o 
   4  -7   4       12.05        9.76      2.00 o 
   5  -7   4        5.19        7.30      3.86 o 
   6  -7   4        0.08        0.06      0.56 o 
   7  -7   4      124.16      115.12     17.25 o 
   8  -7   4       75.08       78.38     13.58 o 
   9  -7   4      107.82      130.52     17.94 o 
  10  -7   4       11.36        2.71      4.13 o 
  -4  -6   4        6.27        3.13      3.67 o 
  -3  -6   4       50.43       46.91      9.82 o 
  -2  -6   4      111.88      113.25      9.03 o 
  -1  -6   4        0.96        0.44      0.90 o 
   0  -6   4      192.49      210.65      6.34 o 
   1  -6   4      179.74      198.21      7.48 o 
   2  -6   4       47.34       48.08      3.15 o 
   3  -6   4       55.16       56.49      3.56 o 
   4  -6   4       80.61       78.09      7.48 o 
   5  -6   4       38.56       32.79      3.20 o 
   6  -6   4       22.77       17.40      3.24 o 
   7  -6   4       18.35       24.77      7.46 o 
   8  -6   4        0.83        2.62      1.36 o 
   9  -6   4       14.79       15.67      3.73 o 
  10  -6   4       19.61       21.51      4.88 o 
  -5  -5   4        4.00        7.98      4.79 o 
  -4  -5   4        0.52        4.44      2.53 o 
  -3  -5   4       57.72       54.37      9.71 o 
  -2  -5   4       27.83       29.87      4.32 o 
  -1  -5   4        3.42        3.23      0.83 o 
   0  -5   4      233.77      222.42      8.32 o 
   1  -5   4      157.70      174.53      5.60 o 
   2  -5   4      437.56      431.15      7.44 o 
   3  -5   4     1802.53     1925.95     24.05 o 
   4  -5   4        0.52       -0.03      0.72 o 
   5  -5   4       34.79       36.78      3.82 o 
   6  -5   4       34.30       36.77      4.48 o 
   7  -5   4        0.23       -4.23      2.82 o 
   8  -5   4       56.01       48.05      6.10 o 
   9  -5   4      144.29      168.78      9.94 o 
  10  -5   4       31.47       35.66      4.95 o 
  -6  -4   4        3.99        2.74      6.02 o 
  -5  -4   4        5.36        7.16      3.13 o 
  -4  -4   4       95.09       80.81      8.68 o 
  -3  -4   4      119.98      112.59      4.75 o 
  -2  -4   4      444.24      447.06     12.29 o 
  -1  -4   4       53.15       65.96      3.41 o 
   0  -4   4      798.35      841.05     13.74 o 
   1  -4   4       43.84       49.56      2.73 o 
   2  -4   4      333.91      327.31      5.67 o 
   3  -4   4     1455.00     1410.93     17.74 o 
   4  -4   4      741.59      700.86     12.59 o 
   5  -4   4      102.45      100.38      6.84 o 
   6  -4   4      173.71      157.88     15.49 o 
   7  -4   4       16.11       13.87      2.64 o 
   8  -4   4        1.17        2.95      1.52 o 
   9  -4   4      127.48      144.31      9.51 o 
  10  -4   4       68.77       67.10      6.88 o 
  -7  -3   4       17.45       18.86      5.06 o 
  -6  -3   4        1.79        4.13      3.00 o 
  -5  -3   4       24.43       14.94      1.73 o 
  -4  -3   4       25.77       18.38      3.39 o 
  -3  -3   4      181.01      184.76     10.45 o 
  -2  -3   4      176.34      176.85      4.42 o 
  -1  -3   4        0.38       -0.61      1.10 o 
   0  -3   4       41.51       40.54      2.36 o 
   1  -3   4      626.60      635.67      8.45 o 
   2  -3   4        1.42        1.15      0.75 o 
   3  -3   4      214.73      290.94      8.77 o 
   4  -3   4      287.33      280.43     13.65 o 
   5  -3   4       21.78       18.26      2.59 o 
   6  -3   4      509.33      536.60     14.43 o 
   7  -3   4        4.97        6.88      2.06 o 
   8  -3   4        0.05       -1.91      2.10 o 
   9  -3   4        0.23       -0.76      1.93 o 
  10  -3   4        9.53       11.83      3.21 o 
  -8  -2   4       34.74       41.86      7.72 o 
  -7  -2   4       97.81      112.19     14.71 o 
  -6  -2   4       27.19       30.79      6.48 o 
  -5  -2   4       30.74       32.55      5.95 o 
  -4  -2   4       63.07       61.60      6.36 o 
  -3  -2   4      309.07      305.42      6.00 o 
  -2  -2   4     1255.54     1278.95     26.77 o 
  -1  -2   4      422.37      423.68      7.07 o 
   0  -2   4       60.15       50.95      3.06 o 
   1  -2   4       33.55       42.93      4.23 o 
   2  -2   4       77.25       95.58     12.15 o 
   3  -2   4      527.15      554.75      9.81 o 
   4  -2   4      289.48      274.39     13.02 o 
   5  -2   4      324.55      354.27     13.09 o 
   6  -2   4        1.29       -0.56      1.95 o 
   7  -2   4        0.41        0.29      1.81 o 
   8  -2   4        0.04        1.19      1.74 o 
   9  -2   4        3.97        0.30      1.88 o 
  -8  -1   4      143.94      157.74     13.97 o 
  -7  -1   4        2.29        5.53      4.74 o 
  -6  -1   4       12.91        9.57      2.23 o 
  -5  -1   4       13.09       13.42      2.29 o 
  -4  -1   4        0.77        4.81      3.04 o 
  -3  -1   4      639.92      647.63     13.30 o 
  -2  -1   4     3307.60     3111.69     54.23 o 
  -1  -1   4     1504.83     1550.92     29.97 o 
   0  -1   4      143.63      136.08      7.48 o 
   1  -1   4     1483.78     1399.36     25.20 o 
   2  -1   4       64.34       63.55      3.77 o 
   3  -1   4      205.96      192.93     10.61 o 
   4  -1   4      430.55      399.31     13.73 o 
   5  -1   4      699.15      699.30     20.22 o 
   6  -1   4       13.25       11.85      2.77 o 
   7  -1   4        0.14        0.16      1.66 o 
   8  -1   4        2.02        3.02      1.88 o 
   9  -1   4        1.39       -0.51      4.25 o 
  -9   0   4       19.68       22.23      5.47 o 
  -8   0   4       14.99       16.13      4.67 o 
  -7   0   4       67.25       67.86      6.18 o 
  -6   0   4      229.90      217.39      6.48 o 
  -5   0   4      573.43      564.14      9.50 o 
  -4   0   4     1417.91     1410.97     12.38 o 
  -3   0   4       31.48       26.92      1.99 o 
  -2   0   4        1.63        2.18      0.49 o 
  -1   0   4     1162.05     1165.83     22.12 o 
   0   0   4      614.75      590.20      9.47 o 
   1   0   4     1862.09     1834.08     31.76 o 
   2   0   4     1668.46     1762.00     23.90 o 
   3   0   4      142.42      146.35      6.39 o 
   4   0   4      293.21      310.46     13.01 o 
   5   0   4       80.95       81.88      7.71 o 
   6   0   4      124.83      118.02      7.71 o 
   7   0   4       18.44       17.73      3.27 o 
   8   0   4       33.70       43.05      9.30 o 
  -9   1   4        0.00        0.78      2.56 o 
  -8   1   4      123.90      111.29      8.91 o 
  -7   1   4        0.18       -0.98      0.87 o 
  -6   1   4      169.17      140.47      6.38 o 
  -5   1   4       72.39       67.73      3.63 o 
  -4   1   4      965.50     1007.74     15.11 o 
  -3   1   4       52.84       44.23      1.92 o 
  -2   1   4       89.77       94.30      4.42 o 
  -1   1   4      263.60      254.70      7.75 o 
   0   1   4       49.19       43.00      3.15 o 
   1   1   4      123.34      124.48      9.41 o 
   2   1   4      281.61      251.21     10.18 o 
   3   1   4      147.07      133.41      8.34 o 
   4   1   4        1.78        1.13      2.35 o 
   5   1   4       10.42        9.83      5.23 o 
   6   1   4      356.03      343.19     15.62 o 
   7   1   4       47.22       50.66     11.67 o 
   8   1   4       11.76       11.07      6.64 o 
 -10   2   4       63.26       83.22     10.61 o 
  -9   2   4        7.51        6.76      2.70 o 
  -8   2   4       21.46       18.34      3.93 o 
  -7   2   4        0.78        0.63      1.07 o 
  -6   2   4       16.57       15.12      1.78 o 
  -5   2   4        0.05        0.44      0.69 o 
  -4   2   4     2148.80     2198.52     19.42 o 
  -3   2   4      304.94      281.13      4.78 o 
  -2   2   4      633.33      650.37      8.62 o 
  -1   2   4      593.08      564.57      7.53 o 
   0   2   4      753.77      777.87     11.41 o 
   1   2   4       43.24       45.19      3.17 o 
   2   2   4      327.04      355.88     10.93 o 
   3   2   4       76.60       77.44      7.06 o 
   4   2   4       57.45       61.29     10.40 o 
   5   2   4      101.60       98.64     14.28 o 
   6   2   4       55.07       66.03     12.93 o 
   7   2   4        6.16        7.62      5.21 o 
 -10   3   4       78.26       87.92     12.38 o 
  -9   3   4       52.73       55.55      7.19 o 
  -8   3   4       28.18       23.52      5.40 o 
  -7   3   4      207.18      201.81     10.20 o 
  -6   3   4       11.50       11.97      1.43 o 
  -5   3   4        0.77       -0.41      0.54 o 
  -4   3   4     2914.25     2993.37     23.57 o 
  -3   3   4      491.56      501.74      7.43 o 
  -2   3   4       48.63       45.40      2.48 o 
  -1   3   4      585.12      585.77      8.31 o 
   0   3   4       65.47       60.68      2.87 o 
   1   3   4       37.26       37.25      2.75 o 
   2   3   4      297.88      274.45      7.83 o 
   3   3   4      186.17      162.60     15.74 o 
   4   3   4       17.92       21.02      6.70 o 
   5   3   4       38.85       48.12     11.06 o 
   6   3   4       58.45       73.46     14.49 o 
 -10   4   4       20.69       25.03      7.37 o 
  -9   4   4        4.01        3.98      2.93 o 
  -8   4   4        3.67        1.95      2.40 o 
  -7   4   4       34.62       29.97      2.48 o 
  -6   4   4       10.94       10.77      1.57 o 
  -5   4   4      201.31      210.21      6.67 o 
  -4   4   4        4.65        2.53      0.75 o 
  -3   4   4       40.77       29.88      2.10 o 
  -2   4   4     1945.62     2064.60     19.58 o 
  -1   4   4        0.56        0.63      0.74 o 
   0   4   4      112.91      100.97      4.06 o 
   1   4   4       21.06       18.04      2.31 o 
   2   4   4       52.86       49.77      5.09 o 
   3   4   4       84.32       80.08      6.06 o 
   4   4   4       31.10       49.95     11.11 o 
   5   4   4        0.94       -4.60      4.98 o 
   6   4   4       26.18       25.87      9.06 o 
 -10   5   4       14.19       16.52      6.35 o 
  -9   5   4       46.58       50.04     10.11 o 
  -8   5   4        1.52        2.40      1.78 o 
  -7   5   4       15.70       14.77      1.84 o 
  -6   5   4        0.27        0.53      0.66 o 
  -5   5   4       54.31       51.06      2.46 o 
  -4   5   4      238.51      241.46      7.95 o 
  -3   5   4       47.86       47.31      2.60 o 
  -2   5   4        1.97        2.22      0.89 o 
  -1   5   4       33.01       27.46      2.17 o 
   0   5   4        1.62        1.40      0.84 o 
   1   5   4        0.33        0.65      0.86 o 
   2   5   4        0.19        2.18      1.39 o 
   3   5   4        4.61        6.31      4.74 o 
   4   5   4       10.79       15.05      7.32 o 
   5   5   4        1.22       -5.36      5.12 o 
 -10   6   4       27.45       38.91     10.01 o 
  -9   6   4       16.23       19.42      3.83 o 
  -8   6   4       56.60       60.70      6.62 o 
  -7   6   4        8.03        3.13      1.12 o 
  -6   6   4       15.22       14.77      1.38 o 
  -5   6   4        0.43        2.30      1.48 o 
  -4   6   4       86.14       92.83      5.61 o 
  -3   6   4      125.63      138.63      4.95 o 
  -2   6   4      845.90      914.15     23.61 o 
  -1   6   4      128.58      131.17      4.81 o 
   0   6   4        3.89        2.59      1.45 o 
   1   6   4        0.47        1.43      2.26 o 
   2   6   4       13.68       15.09      6.09 o 
   3   6   4       33.62       42.54     11.04 o 
   4   6   4       19.44       18.14      7.80 o 
 -10   7   4        0.39       -2.57      3.98 o 
  -9   7   4        4.98        4.86      3.22 o 
  -8   7   4       58.42       61.08      7.28 o 
  -7   7   4        0.83       -1.85      2.23 o 
  -6   7   4       16.47       21.34      4.66 o 
  -5   7   4        5.02        7.81      1.97 o 
  -4   7   4        0.50       -0.29      1.35 o 
  -3   7   4        5.27        2.95      1.42 o 
  -2   7   4       10.08       16.24      2.66 o 
  -1   7   4        0.02        1.92      1.70 o 
   0   7   4        0.94        1.25      1.87 o 
   1   7   4        1.59        2.10      2.67 o 
   2   7   4        0.68       -0.48      6.85 o 
  -9   8   4        6.36       10.43      5.07 o 
  -8   8   4        3.07        5.25      2.37 o 
  -7   8   4       17.26       15.64      3.43 o 
  -6   8   4       35.89       32.95      4.54 o 
  -5   8   4        0.26        0.30      1.65 o 
  -4   8   4       12.14       16.33      2.91 o 
  -3   8   4       32.25       38.15      5.89 o 
  -2   8   4       21.47       29.25      3.68 o 
  -1   8   4       66.16       63.48      7.14 o 
   0   8   4        0.94        1.22      4.74 o 
   1   8   4        0.04        1.53      2.44 o 
  -8   9   4       16.82       20.64      4.15 o 
  -7   9   4        0.49       -0.47      1.97 o 
  -6   9   4        0.63        4.75      3.03 o 
  -5   9   4        1.99        2.07      1.71 o 
  -4   9   4        1.26       -4.02      2.68 o 
  -3   9   4        0.46        0.66      2.14 o 
  -2   9   4        0.38        0.82      3.28 o 
  -1   9   4        0.05        0.44      2.59 o 
  -6  10   4        2.31       -3.85      2.57 o 
  -5  10   4        0.01       -1.50      2.67 o 
  -4  10   4        0.10        2.42      7.10 o 
   2 -10   5        0.10       -5.89      4.32 o 
   3 -10   5        0.00        0.92      2.49 o 
   4 -10   5        6.02        1.05      4.14 o 
   5 -10   5       50.35       56.54      6.85 o 
   6 -10   5        1.37       -1.04      1.77 o 
   7 -10   5       28.96       28.74      5.64 o 
   0  -9   5        0.08        5.31      2.56 o 
   1  -9   5        0.30        1.40      3.30 o 
   2  -9   5        0.93       -0.46      1.34 o 
   3  -9   5        0.33       -2.42      1.61 o 
   4  -9   5        1.85        0.15      1.40 o 
   5  -9   5       15.03       12.00      2.61 o 
   6  -9   5        1.21        0.21      1.79 o 
   7  -9   5        0.00       -1.22      2.05 o 
   8  -9   5        0.00       -4.13      4.05 o 
   9  -9   5        0.38       -0.17      2.88 o 
  -2  -8   5        0.86        1.58      5.97 o 
  -1  -8   5       44.96       57.02      7.36 o 
   0  -8   5       15.76       20.35      4.26 o 
   1  -8   5        2.90        3.82      1.59 o 
   2  -8   5        5.95        6.12      2.14 o 
   3  -8   5        0.56        2.55      1.75 o 
   4  -8   5        0.42       -0.35      1.61 o 
   5  -8   5       67.70       76.46      7.21 o 
   6  -8   5        1.22       -0.30      2.18 o 
   7  -8   5       77.89       60.48     11.88 o 
   8  -8   5        0.00       -8.05      5.37 o 
   9  -8   5        0.34      122.15     17.92 o 
  -3  -7   5        1.20        2.21      3.33 o 
  -2  -7   5        6.19        6.68      3.62 o 
  -1  -7   5       48.59       51.37      6.54 o 
   0  -7   5       12.10       17.06      2.80 o 
   1  -7   5       50.71       55.29      3.83 o 
   2  -7   5        8.67        6.28      1.50 o 
   3  -7   5        9.86        9.18      1.34 o 
   4  -7   5       64.27       67.08      4.26 o 
   5  -7   5      150.94      158.51     16.40 o 
   6  -7   5      159.86      137.76     26.33 o 
   7  -7   5       66.76       65.86      5.50 o 
   8  -7   5        0.67       -3.71      4.36 o 
   9  -7   5        4.90        0.35      3.24 o 
  10  -7   5        3.98        9.58      5.77 o 
  -4  -6   5        2.82        1.72      3.64 o 
  -3  -6   5       15.39       15.49      6.49 o 
  -2  -6   5       24.56       24.61      4.44 o 
  -1  -6   5       33.13       33.04      2.84 o 
   0  -6   5        3.00        3.20      0.94 o 
   1  -6   5       63.64       68.20      4.01 o 
   2  -6   5        0.23        0.20      0.67 o 
   3  -6   5       98.93      102.15      4.15 o 
   4  -6   5       14.92       15.81      3.03 o 
   5  -6   5       46.28       45.21      4.96 o 
   6  -6   5      150.97      153.33      8.55 o 
   7  -6   5      145.90      132.02     16.29 o 
   8  -6   5        1.94        0.31      1.19 o 
   9  -6   5       23.89       23.27      3.65 o 
  10  -6   5       23.09       29.92      9.12 o 
  -5  -5   5        2.57        2.67      2.89 o 
  -4  -5   5       13.07       18.94      4.65 o 
  -3  -5   5       24.11       21.33      3.28 o 
  -2  -5   5        0.13       -1.00      1.56 o 
  -1  -5   5       52.85       59.30      3.72 o 
   0  -5   5        2.93        1.99      0.77 o 
   1  -5   5      458.15      479.90      9.40 o 
   2  -5   5      251.64      275.21      5.76 o 
   3  -5   5       98.52      120.60      3.94 o 
   4  -5   5      261.95      279.89      8.46 o 
   5  -5   5      279.60      285.50     11.30 o 
   6  -5   5       98.45      105.85     13.27 o 
   7  -5   5      152.88      158.74      9.00 o 
   8  -5   5       20.41       23.90      3.65 o 
   9  -5   5       22.76       30.44      4.32 o 
  10  -5   5        0.21        2.91      1.95 o 
  -6  -4   5        4.72        9.45      4.04 o 
  -5  -4   5       18.21       15.91      5.69 o 
  -4  -4   5       65.32       60.77      7.57 o 
  -3  -4   5      252.74      256.39      9.82 o 
  -2  -4   5        9.79        7.00      1.02 o 
  -1  -4   5       31.69       30.85      3.33 o 
   0  -4   5       25.09       15.69      1.69 o 
   1  -4   5     1444.10     1480.72     21.93 o 
   2  -4   5      146.04      126.79      8.31 o 
   3  -4   5      147.78      161.57      6.72 o 
   4  -4   5       22.19       13.06      2.20 o 
   5  -4   5      159.82      186.06      8.67 o 
   6  -4   5      241.16      247.30      9.40 o 
   7  -4   5      283.01      288.87     11.80 o 
   8  -4   5       19.26       26.91      3.93 o 
   9  -4   5       14.57       14.44      3.42 o 
  10  -4   5       19.99       21.54      4.27 o 
  -7  -3   5        0.02        0.65      2.82 o 
  -6  -3   5       53.53       51.31     11.38 o 
  -5  -3   5       31.90       31.05      5.61 o 
  -4  -3   5        3.10        3.79      3.28 o 
  -3  -3   5      198.67      186.96     12.33 o 
  -2  -3   5      156.34      146.49      5.27 o 
  -1  -3   5      289.09      258.09      6.05 o 
   0  -3   5      481.92      529.62     11.71 o 
   1  -3   5        0.87        0.12      0.48 o 
   2  -3   5       79.27       89.26      4.94 o 
   3  -3   5     3054.47     3204.38     48.59 o 
   4  -3   5     1029.63     1134.25     33.87 o 
   5  -3   5      408.28      471.47     18.23 o 
   6  -3   5        0.23       -0.34      1.30 o 
   7  -3   5       73.86       82.60      6.42 o 
   8  -3   5        3.70       -0.71      2.02 o 
   9  -3   5       58.47       62.79      6.60 o 
  -8  -2   5       29.02       28.87      6.92 o 
  -7  -2   5        4.70        1.16      2.51 o 
  -6  -2   5        0.00        6.17      3.09 o 
  -5  -2   5       23.11       30.68      5.18 o 
  -4  -2   5      297.61      293.80      8.62 o 
  -3  -2   5       23.01       29.54      2.04 o 
  -2  -2   5      515.73      462.56     13.41 o 
  -1  -2   5     1902.13     2086.57     36.82 o 
   0  -2   5      428.80      480.12     16.32 o 
   1  -2   5      234.44      205.78     10.40 o 
   2  -2   5       36.54       26.67      2.85 o 
   3  -2   5      332.95      349.51      8.10 o 
   4  -2   5      264.14      253.71     12.63 o 
   5  -2   5      642.77      651.78     18.00 o 
   6  -2   5       21.09       16.66      3.43 o 
   7  -2   5       11.40       12.96      3.19 o 
   8  -2   5        0.22        0.66      1.65 o 
   9  -2   5        1.37       -3.19      4.99 o 
  -8  -1   5       23.73       15.78      4.78 o 
  -7  -1   5        6.16        2.86      2.55 o 
  -6  -1   5       80.99       76.07      8.29 o 
  -5  -1   5      155.00      160.53      8.61 o 
  -4  -1   5      320.62      338.21     11.40 o 
  -3  -1   5      187.28      190.24     13.65 o 
  -2  -1   5        1.21        0.59      0.60 o 
  -1  -1   5     1119.94     1080.58     24.80 o 
   0  -1   5       34.91       36.62      1.92 o 
   1  -1   5      205.84      203.60     10.84 o 
   2  -1   5     3193.84     3584.93     41.88 o 
   3  -1   5     2326.81     2717.64     46.22 o 
   4  -1   5      157.48      182.56      7.86 o 
   5  -1   5       39.30       24.14      8.74 o 
   6  -1   5       99.48      105.56      9.73 o 
   7  -1   5      112.21      111.49      9.02 o 
   8  -1   5       28.76       23.58      4.13 o 
   9  -1   5        0.84        4.13      2.67 o 
  -9   0   5        0.02        3.20      4.89 o 
  -8   0   5      221.15      261.18     19.24 o 
  -7   0   5      404.91      397.64     15.01 o 
  -6   0   5      110.22      112.10      4.84 o 
  -5   0   5        0.67       -0.78      1.20 o 
  -4   0   5       79.60       84.81      6.64 o 
  -3   0   5      210.71      223.70      5.50 o 
  -2   0   5     1726.42     1711.34     15.91 o 
  -1   0   5     7123.95     6927.60     30.12 o 
   0   0   5      105.88       95.88      5.58 o 
   1   0   5       29.53       31.62      4.72 o 
   2   0   5      415.12      429.91     12.58 o 
   3   0   5        2.40        3.90      3.02 o 
   4   0   5      172.55      183.24     15.40 o 
   5   0   5     1370.09     1493.53     48.45 o 
   6   0   5        3.88       -0.82      2.35 o 
   7   0   5        0.75       -1.91      2.39 o 
   8   0   5        7.91       17.18      7.35 o 
  -9   1   5       10.98       20.09      7.14 o 
  -8   1   5       90.91       89.87      8.16 o 
  -7   1   5      151.82      148.57      6.20 o 
  -6   1   5      181.82      160.21      5.99 o 
  -5   1   5        2.13        1.65      1.99 o 
  -4   1   5        0.64        1.28      0.72 o 
  -3   1   5      267.81      266.67      4.65 o 
  -2   1   5      616.81      580.03      8.76 o 
  -1   1   5      777.05      751.62     13.22 o 
   0   1   5      190.84      182.22      6.99 o 
   1   1   5       54.84       63.17      7.19 o 
   2   1   5      256.11      310.16     11.67 o 
   3   1   5      755.73      861.90     31.39 o 
   4   1   5        0.53        3.55      3.50 o 
   5   1   5     1231.38     1312.23     48.89 o 
   6   1   5        1.15       -1.61      4.65 o 
   7   1   5       32.16       32.85      9.87 o 
   8   1   5        0.05       11.47      6.74 o 
 -10   2   5        0.16        3.58      4.16 o 
  -9   2   5       11.44        9.76      3.18 o 
  -8   2   5       35.01       29.70      5.03 o 
  -7   2   5      231.06      215.50     10.37 o 
  -6   2   5      165.76      157.28      6.25 o 
  -5   2   5      154.04      162.40      5.42 o 
  -4   2   5       18.37       19.92      1.74 o 
  -3   2   5      264.99      247.32      4.77 o 
  -2   2   5       25.75       23.98      1.64 o 
  -1   2   5      137.83      125.42      4.87 o 
   0   2   5      132.38      140.16      5.49 o 
   1   2   5      129.84      125.28      5.59 o 
   2   2   5        0.35        0.00      1.01 o 
   3   2   5        0.16       -1.00      2.60 o 
   4   2   5       21.25       23.42      6.70 o 
   5   2   5      195.17      216.89     21.52 o 
   6   2   5        1.16        7.77      5.35 o 
   7   2   5        0.25       -0.61      3.50 o 
 -10   3   5       13.01       10.74      3.49 o 
  -9   3   5       21.22       17.07      6.20 o 
  -8   3   5       74.52       74.34      7.67 o 
  -7   3   5      168.19      169.02      8.23 o 
  -6   3   5      489.14      489.19     10.87 o 
  -5   3   5       61.50       66.22      3.32 o 
  -4   3   5       75.96       92.25      3.75 o 
  -3   3   5       36.87       34.79      1.92 o 
  -2   3   5      127.19      149.81      3.69 o 
  -1   3   5      838.89      814.12      9.94 o 
   0   3   5      373.99      367.29      8.11 o 
   1   3   5      242.85      262.51      7.53 o 
   2   3   5       14.11       13.25      2.66 o 
   3   3   5      114.82      114.73     16.83 o 
   4   3   5        7.01        9.29      6.79 o 
   5   3   5      300.85      352.12     28.84 o 
   6   3   5       26.96       24.79      9.16 o 
 -10   4   5        8.37        8.06      4.84 o 
  -9   4   5       42.89       54.56      7.40 o 
  -8   4   5       27.45       25.87      4.61 o 
  -7   4   5        3.25        1.61      1.30 o 
  -6   4   5      123.35      126.17      5.23 o 
  -5   4   5      149.64      136.60      4.38 o 
  -4   4   5      293.40      298.90      6.52 o 
  -3   4   5      437.46      417.23      7.68 o 
  -2   4   5      132.45      143.14      4.73 o 
  -1   4   5      153.99      152.70      4.61 o 
   0   4   5      110.69      118.89      5.59 o 
   1   4   5       25.81       24.82      3.25 o 
   2   4   5        0.17        0.72      1.28 o 
   3   4   5        2.72        2.68      3.06 o 
   4   4   5        0.01       -0.81      3.27 o 
   5   4   5        5.50        6.17      5.68 o 
 -10   5   5       11.06       12.36      5.64 o 
  -9   5   5        1.36        5.68      3.76 o 
  -8   5   5       47.54       54.88     10.19 o 
  -7   5   5        1.07        1.28      0.95 o 
  -6   5   5       27.84       25.81      2.25 o 
  -5   5   5       20.07       19.45      2.20 o 
  -4   5   5      312.59      323.82      8.49 o 
  -3   5   5       45.31       52.11      2.93 o 
  -2   5   5       69.88       66.56      4.01 o 
  -1   5   5       39.95       36.15      2.89 o 
   0   5   5        3.78        4.06      1.60 o 
   1   5   5        8.86        8.74      1.93 o 
   2   5   5        1.15        4.99      3.34 o 
   3   5   5        0.52        1.94      3.13 o 
   4   5   5        6.16        4.06      4.42 o 
 -10   6   5       14.91       19.40      7.14 o 
  -9   6   5       25.16       22.30      7.12 o 
  -8   6   5        4.54       -0.72      1.52 o 
  -7   6   5       11.59        7.24      3.94 o 
  -6   6   5       85.08       94.56      4.56 o 
  -5   6   5      264.63      248.49     16.61 o 
  -4   6   5        4.16        3.19      1.66 o 
  -3   6   5       22.63       21.19      2.37 o 
  -2   6   5      636.94      693.35     16.73 o 
  -1   6   5        9.35       10.54      1.86 o 
   0   6   5       11.98       10.59      1.98 o 
   1   6   5       38.83       43.59      8.97 o 
   2   6   5       13.98       27.14      7.82 o 
   3   6   5       14.80       14.19      6.35 o 
 -10   7   5        0.01       -1.75      3.66 o 
  -9   7   5        8.30        2.55      3.10 o 
  -8   7   5       16.92       19.21      4.39 o 
  -7   7   5        0.04       -2.60      1.73 o 
  -6   7   5        6.09        3.48      2.04 o 
  -5   7   5       99.21      116.12      6.92 o 
  -4   7   5       17.48       13.18      1.83 o 
  -3   7   5       17.70       19.85      2.65 o 
  -2   7   5        0.04        3.35      1.55 o 
  -1   7   5        5.16        8.58      2.73 o 
   0   7   5        1.40       -0.87      2.21 o 
   1   7   5        0.03       -3.68      3.31 o 
   2   7   5        5.31       10.78      5.28 o 
  -9   8   5        7.88        0.26      3.34 o 
  -8   8   5       16.74       23.98      4.05 o 
  -7   8   5       35.77       39.39      5.10 o 
  -6   8   5       21.87       24.42      4.14 o 
  -5   8   5       13.76       14.13      3.32 o 
  -4   8   5        0.80       -2.53      2.04 o 
  -3   8   5        1.05       -0.61      6.91 o 
  -2   8   5      365.55      388.07     29.21 o 
  -1   8   5        3.91        3.76      2.70 o 
   0   8   5        0.09        0.01      5.64 o 
  -8   9   5        4.15        4.86      2.90 o 
  -7   9   5        0.35       -3.90      2.60 o 
  -6   9   5        5.61        1.37      4.74 o 
  -5   9   5       13.25       10.17      3.01 o 
  -4   9   5        0.01        0.97      8.45 o 
  -3   9   5        2.09        2.55      2.80 o 
  -2   9   5        0.21        7.59      4.99 o 
  -1   9   5        0.14        0.81      3.12 o 
   2 -10   6        1.72       -2.63      3.08 o 
   3 -10   6        2.03        4.84      3.98 o 
   4 -10   6       34.10       44.83      9.52 o 
   5 -10   6        0.23       -4.72      4.19 o 
   6 -10   6        5.04        6.90      2.82 o 
   7 -10   6        5.73        8.27      3.24 o 
   0  -9   6        0.36        1.10      1.94 o 
   1  -9   6        1.43        2.22      2.10 o 
   2  -9   6        0.90       -0.68      1.18 o 
   3  -9   6        2.18        3.58      2.44 o 
   4  -9   6        0.24       -0.34      1.61 o 
   5  -9   6       10.52        8.44      2.29 o 
   6  -9   6       46.31       51.37     13.89 o 
   7  -9   6        0.42        1.70      5.01 o 
   8  -9   6        0.92        7.33      5.07 o 
  -2  -8   6       16.64       21.35      6.32 o 
  -1  -8   6       38.56       34.68      5.99 o 
   0  -8   6       25.98       24.44      4.74 o 
   1  -8   6        9.78       12.00      3.15 o 
   2  -8   6        0.43       -1.43      3.60 o 
   3  -8   6        0.03       -0.87      1.97 o 
   4  -8   6       83.40       82.39      5.86 o 
   5  -8   6        3.20       -0.49      2.27 o 
   6  -8   6        2.40        2.39      3.22 o 
   7  -8   6        1.12        3.79      3.01 o 
   8  -8   6       26.79       19.68      7.53 o 
   9  -8   6        3.65       -5.62      4.82 o 
  -3  -7   6        0.04        3.30      2.65 o 
  -2  -7   6       10.71        8.66      3.28 o 
  -1  -7   6        2.23        1.24      4.03 o 
   0  -7   6        2.56        2.19      1.66 o 
   1  -7   6        0.21        0.75      0.97 o 
   2  -7   6       20.53       15.52      2.35 o 
   3  -7   6      179.96      185.82      5.53 o 
   4  -7   6        1.01        1.15      0.75 o 
   5  -7   6        5.59        5.53      1.93 o 
   6  -7   6        9.74        9.01      2.32 o 
   7  -7   6        0.52       -2.98      3.85 o 
   8  -7   6       30.48       20.54      7.45 o 
   9  -7   6       36.83       50.94     11.73 o 
  -4  -6   6       44.24       45.79     10.75 o 
  -3  -6   6      249.01      259.12     13.87 o 
  -2  -6   6       23.46       18.00      3.79 o 
  -1  -6   6      300.21      293.01      8.04 o 
   0  -6   6       59.33       70.59      6.03 o 
   1  -6   6       28.69       31.31      2.85 o 
   2  -6   6        7.65        7.26      1.52 o 
   3  -6   6      138.67      127.45      5.49 o 
   4  -6   6       22.47       19.07      2.57 o 
   5  -6   6        8.82        7.35      1.70 o 
   6  -6   6       73.22       76.32     12.11 o 
   7  -6   6       22.50       26.45      3.19 o 
   8  -6   6        8.08        3.96      1.52 o 
   9  -6   6       46.36       59.75     13.57 o 
  10  -6   6        9.04        5.69      4.64 o 
  -5  -5   6        0.04        0.43      2.30 o 
  -4  -5   6       61.50       71.30      8.54 o 
  -3  -5   6        6.56        2.48      1.67 o 
  -2  -5   6       24.57       21.65      1.65 o 
  -1  -5   6        5.32        5.55      1.30 o 
   0  -5   6      183.71      185.66     10.27 o 
   1  -5   6      364.38      350.72     13.91 o 
   2  -5   6      271.01      288.91      8.75 o 
   3  -5   6       11.27        8.81      1.82 o 
   4  -5   6       15.16       15.55      2.45 o 
   5  -5   6       18.40       17.55      2.07 o 
   6  -5   6      327.50      342.54     10.29 o 
   7  -5   6      120.19      125.00      7.90 o 
   8  -5   6       86.35       96.58      6.99 o 
   9  -5   6        7.34       10.57      3.35 o 
  10  -5   6       15.05       17.83      4.64 o 
  -6  -4   6        2.37        0.65      3.43 o 
  -5  -4   6       11.63       13.27      4.06 o 
  -4  -4   6      173.66      158.14     11.90 o 
  -3  -4   6      339.03      339.63     11.30 o 
  -2  -4   6       18.86       21.05      2.76 o 
  -1  -4   6      454.21      486.73      9.33 o 
   0  -4   6       94.44      106.28      5.76 o 
   1  -4   6       10.77       14.51      3.27 o 
   2  -4   6        2.28        4.02      1.31 o 
   3  -4   6       73.07       75.86      5.05 o 
   4  -4   6      230.49      223.62      6.42 o 
   5  -4   6      323.20      367.31     13.62 o 
   6  -4   6        6.70        5.33      1.63 o 
   7  -4   6        6.01        7.68      2.14 o 
   8  -4   6        0.32        0.16      2.27 o 
   9  -4   6       29.07       31.82      6.09 o 
  -7  -3   6        4.30        3.18      3.15 o 
  -6  -3   6        6.21        7.59      3.38 o 
  -5  -3   6       45.86       58.13      7.45 o 
  -4  -3   6      382.40      312.33     28.28 o 
  -3  -3   6        6.01        6.98      1.24 o 
  -2  -3   6      169.74      159.94      5.55 o 
  -1  -3   6      182.54      176.72      5.66 o 
   0  -3   6      673.33      701.47     13.69 o 
   1  -3   6     3186.41     3101.20     46.02 o 
   2  -3   6     2698.72     2836.32     30.25 o 
   3  -3   6       35.00       41.66      5.19 o 
   4  -3   6        1.20        1.01      1.50 o 
   5  -3   6        5.01        8.94      2.09 o 
   6  -3   6      208.48      215.07     10.98 o 
   7  -3   6      325.68      337.23     13.05 o 
   8  -3   6      232.10      256.54     12.41 o 
   9  -3   6       25.45       24.10      5.75 o 
  -8  -2   6        1.54       -4.10      3.32 o 
  -7  -2   6        0.69        5.03      2.58 o 
  -6  -2   6       31.05       32.26      5.67 o 
  -5  -2   6      143.09      136.93      6.65 o 
  -4  -2   6       86.57       90.91      3.49 o 
  -3  -2   6       55.65       64.50      5.00 o 
  -2  -2   6       21.64       14.97      2.00 o 
  -1  -2   6     1028.45     1241.32     30.05 o 
   0  -2   6      573.68      581.94     19.45 o 
   1  -2   6     1747.34     1786.26     33.95 o 
   2  -2   6     1303.65     1264.32     20.86 o 
   3  -2   6      116.38      100.55      9.55 o 
   4  -2   6        5.65        2.75      2.09 o 
   5  -2   6        0.52       -1.28      2.80 o 
   6  -2   6        3.45        2.22      1.80 o 
   7  -2   6       51.24       60.87      5.81 o 
   8  -2   6      128.15      134.75     12.76 o 
   9  -2   6       20.82       23.32      4.18 o 
  -8  -1   6       33.22       39.18      7.07 o 
  -7  -1   6        5.94        0.62      2.08 o 
  -6  -1   6      109.70      101.61      7.63 o 
  -5  -1   6       11.75       11.34      2.33 o 
  -4  -1   6       93.02       71.94      5.63 o 
  -3  -1   6        0.68        0.73      0.72 o 
  -2  -1   6       31.77       37.62      2.94 o 
  -1  -1   6        0.06        0.35      0.57 o 
   0  -1   6      187.42      212.18      5.40 o 
   1  -1   6      538.46      618.43     20.63 o 
   2  -1   6      416.37      465.86     11.70 o 
   3  -1   6       35.75       34.44      3.71 o 
   4  -1   6      155.02      184.83     14.54 o 
   5  -1   6      143.12      156.32     14.96 o 
   6  -1   6        0.33       -1.79      3.01 o 
   7  -1   6        1.78        0.15      2.70 o 
   8  -1   6       13.62       10.55      3.67 o 
  -9   0   6       27.05       32.94      6.83 o 
  -8   0   6       25.99       22.14      7.81 o 
  -7   0   6        8.08        5.40      1.99 o 
  -6   0   6        3.54        1.66      1.50 o 
  -5   0   6      177.70      156.27      8.73 o 
  -4   0   6     1347.06     1344.81     19.69 o 
  -3   0   6      861.61      914.63     10.46 o 
  -2   0   6        5.55        5.72      1.20 o 
  -1   0   6       50.77       37.34      2.84 o 
   0   0   6       20.13       20.96      2.22 o 
   1   0   6      519.26      512.02     19.92 o 
   2   0   6     1316.26     1322.28     23.11 o 
   3   0   6      556.87      552.18     16.54 o 
   4   0   6       43.46       38.68      4.90 o 
   5   0   6        4.49       -3.83      4.92 o 
   6   0   6       12.72        2.44      3.43 o 
   7   0   6        2.86       -0.39      5.28 o 
   8   0   6       38.89       33.77      9.52 o 
  -9   1   6       35.32       37.86      9.75 o 
  -8   1   6       45.40       33.30      5.28 o 
  -7   1   6       20.64       21.35      3.86 o 
  -6   1   6       15.62       11.76      2.27 o 
  -5   1   6      117.94      125.30      5.03 o 
  -4   1   6      678.14      679.85     13.57 o 
  -3   1   6     1398.37     1378.29     14.86 o 
  -2   1   6      166.89      219.98      5.66 o 
  -1   1   6     1091.65     1080.44     14.24 o 
   0   1   6      753.28      767.04     12.67 o 
   1   1   6        0.05        4.20      2.27 o 
   2   1   6     1035.49     1043.60     18.65 o 
   3   1   6        5.26        2.67      1.50 o 
   4   1   6        0.25       -0.02      3.31 o 
   5   1   6        0.27       -5.09      4.41 o 
   6   1   6       15.88       23.43      7.79 o 
   7   1   6        2.41        5.74      5.61 o 
  -9   2   6        0.54        1.82      4.67 o 
  -8   2   6      193.98      200.40     12.51 o 
  -7   2   6      241.47      241.66     12.73 o 
  -6   2   6      196.69      193.76     10.60 o 
  -5   2   6      137.54      137.14      5.13 o 
  -4   2   6       78.30       66.10      2.66 o 
  -3   2   6      260.11      274.43      5.46 o 
  -2   2   6        5.70        3.91      0.86 o 
  -1   2   6      996.98      977.62     14.63 o 
   0   2   6      184.72      180.10      5.93 o 
   1   2   6      180.73      196.33      6.61 o 
   2   2   6       26.53       27.70      3.35 o 
   3   2   6        0.10        2.13      2.27 o 
   4   2   6        1.49       -1.20      3.62 o 
   5   2   6      132.41      154.81     18.22 o 
   6   2   6        0.03        5.25      4.86 o 
   7   2   6        2.59       11.04      5.69 o 
 -10   3   6        9.44       10.03      3.10 o 
  -9   3   6      118.61      116.61     10.34 o 
  -8   3   6        7.92       13.15      3.47 o 
  -7   3   6       32.31       35.36      5.06 o 
  -6   3   6       11.80       10.64      1.78 o 
  -5   3   6       57.93       58.61      3.51 o 
  -4   3   6      213.15      201.92      5.97 o 
  -3   3   6      633.76      640.63     11.93 o 
  -2   3   6      278.07      269.04      5.55 o 
  -1   3   6        8.38        6.58      1.17 o 
   0   3   6        9.46       10.99      1.34 o 
   1   3   6        1.57        0.23      0.95 o 
   2   3   6      325.26      304.97     13.62 o 
   3   3   6        5.81        4.30      1.78 o 
   4   3   6        0.36        0.62      3.96 o 
   5   3   6      228.14      264.76     25.25 o 
   6   3   6        0.31        2.96      4.14 o 
 -10   4   6        9.87       11.27      3.84 o 
  -9   4   6       43.40       44.85      6.51 o 
  -8   4   6       13.98       14.20      8.73 o 
  -7   4   6       99.99      103.46      5.33 o 
  -6   4   6      194.72      202.32      6.71 o 
  -5   4   6      457.58      468.83      8.95 o 
  -4   4   6        6.64        3.75      1.12 o 
  -3   4   6       11.11        7.61      1.33 o 
  -2   4   6      165.18      154.52      4.76 o 
  -1   4   6        4.30        2.77      0.89 o 
   0   4   6      125.22      126.77      6.12 o 
   1   4   6      159.25      129.64      7.81 o 
   2   4   6        2.80        5.87      2.58 o 
   3   4   6       21.42       24.34      7.34 o 
   4   4   6       27.00       29.14      9.32 o 
   5   4   6       59.03       51.22     12.13 o 
 -10   5   6        1.73        8.57      4.13 o 
  -9   5   6        2.80        3.99      3.65 o 
  -8   5   6       10.79        9.95      4.85 o 
  -7   5   6       31.77       37.34      3.47 o 
  -6   5   6       85.05       87.77      4.66 o 
  -5   5   6      298.74      321.03     12.32 o 
  -4   5   6       79.36       80.88      3.82 o 
  -3   5   6        8.61        6.39      1.33 o 
  -2   5   6       76.00       73.63      5.70 o 
  -1   5   6       22.22       19.29      2.53 o 
   0   5   6       46.33       46.71      3.91 o 
   1   5   6       39.33       50.43      4.49 o 
   2   5   6       51.98       48.02      9.47 o 
   3   5   6        3.10        2.91      3.85 o 
   4   5   6       12.87       14.03      6.81 o 
 -10   6   6        0.58       -1.29      3.33 o 
  -9   6   6        1.52        0.82      3.01 o 
  -8   6   6        8.26        8.62      4.99 o 
  -7   6   6        0.54        0.34      3.94 o 
  -6   6   6        5.83        6.19      1.60 o 
  -5   6   6        8.04        5.71      1.50 o 
  -4   6   6        0.39        0.26      0.93 o 
  -3   6   6       36.86       55.46      5.87 o 
  -2   6   6       29.95       27.56      3.49 o 
  -1   6   6       41.84       33.62      3.62 o 
   0   6   6        0.23        0.45      2.48 o 
   1   6   6        0.97        6.08      4.37 o 
   2   6   6        4.83        6.26      4.54 o 
   3   6   6        5.51       10.80      5.56 o 
  -9   7   6        0.04       -0.12      4.24 o 
  -8   7   6        7.90        3.66      4.30 o 
  -7   7   6        0.08        0.96      2.09 o 
  -6   7   6        5.58        4.59      2.05 o 
  -5   7   6       51.06       69.49      6.54 o 
  -4   7   6       30.70       26.90      2.68 o 
  -3   7   6       10.40       10.02      2.14 o 
  -2   7   6       52.19       47.91      6.93 o 
  -1   7   6        1.51        1.17      3.88 o 
   0   7   6        2.85        2.71      2.11 o 
   1   7   6        1.23       -3.29      3.08 o 
   2   7   6        2.57        4.17      4.21 o 
  -9   8   6        0.46       -3.26      2.62 o 
  -8   8   6        2.20        3.67      2.48 o 
  -7   8   6        4.49        6.45      3.01 o 
  -6   8   6        4.96        8.16      2.80 o 
  -5   8   6       20.92       27.15      4.91 o 
  -4   8   6        7.57       13.08      3.86 o 
  -3   8   6       35.49       37.53      6.14 o 
  -2   8   6       41.97       51.34     11.71 o 
  -1   8   6        5.40        3.42      5.50 o 
   0   8   6        0.07       -6.73      4.79 o 
  -8   9   6        0.03        0.32      2.95 o 
  -7   9   6        0.00       -4.01      2.67 o 
  -6   9   6        2.98        4.41      1.99 o 
  -5   9   6        0.27       -0.31      2.67 o 
  -4   9   6        0.25       -1.28      4.21 o 
  -3   9   6        1.46       -2.63      3.52 o 
  -2   9   6        2.41        5.42      4.50 o 
   2 -10   7        0.85       -1.08      2.80 o 
   3 -10   7        0.06       -0.03      1.51 o 
   4 -10   7       55.99       69.40     11.63 o 
   5 -10   7        4.50       12.06      5.84 o 
   6 -10   7        1.68       -6.78      4.52 o 
   7 -10   7        4.85       -1.02      2.50 o 
   0  -9   7        0.73       -2.40      4.15 o 
   1  -9   7        0.00       -4.20      3.04 o 
   2  -9   7       21.42       21.89      4.16 o 
   3  -9   7      110.53      114.56     18.77 o 
   4  -9   7       61.47       59.31      7.63 o 
   5  -9   7       14.96       13.73      2.66 o 
   6  -9   7        2.11        0.77      1.56 o 
   7  -9   7        4.24        1.25      2.73 o 
   8  -9   7       12.30        5.10      4.39 o 
  -2  -8   7        1.26        3.30      4.80 o 
  -1  -8   7       23.07       23.10      5.01 o 
   0  -8   7       34.41       42.83      6.38 o 
   1  -8   7       10.51       17.55      3.61 o 
   2  -8   7        6.05        3.58      2.07 o 
   3  -8   7       17.29       12.77      3.41 o 
   4  -8   7      315.01      340.20     12.49 o 
   5  -8   7        6.54        6.44      4.46 o 
   6  -8   7      113.05      139.22     17.31 o 
   7  -8   7       13.96        6.57      6.18 o 
   8  -8   7        4.08       -2.96      3.53 o 
   9  -8   7       68.98       93.73     16.71 o 
  -3  -7   7        0.02        4.10      4.33 o 
  -2  -7   7        0.73        0.90      1.80 o 
  -1  -7   7        4.71        3.97      2.50 o 
   0  -7   7        0.05        1.43      2.04 o 
   1  -7   7        2.66        2.66      3.44 o 
   2  -7   7        5.18        7.02      1.94 o 
   3  -7   7      106.72      116.65      5.24 o 
   4  -7   7       72.91       76.98      4.96 o 
   5  -7   7        8.43        7.04      2.33 o 
   6  -7   7       14.51        2.99      3.72 o 
   7  -7   7        1.76        3.93      1.79 o 
   8  -7   7        3.13       -0.95      4.08 o 
   9  -7   7       12.31       26.12      9.35 o 
  -4  -6   7        1.42        4.82      4.96 o 
  -3  -6   7        5.09        6.26      2.54 o 
  -2  -6   7      111.64      119.47      9.48 o 
  -1  -6   7      132.85      150.39      6.43 o 
   0  -6   7        3.79        7.92      3.30 o 
   1  -6   7       16.32       19.23      2.34 o 
   2  -6   7        0.09       -0.23      1.08 o 
   3  -6   7       55.37       54.98      5.30 o 
   4  -6   7      776.89      798.29     20.87 o 
   5  -6   7       18.29       21.38      6.08 o 
   6  -6   7      415.24      395.51     27.03 o 
   7  -6   7        2.34        5.28      1.50 o 
   8  -6   7        5.49        4.75      2.20 o 
   9  -6   7      118.11      136.17     11.45 o 
  -5  -5   7        2.39        2.04      2.83 o 
  -4  -5   7        0.13        2.39      7.30 o 
  -3  -5   7       47.29       53.43      5.10 o 
  -2  -5   7      178.37      174.25      8.82 o 
  -1  -5   7        0.15       -0.39      0.88 o 
   0  -5   7        3.74        1.35      0.89 o 
   1  -5   7        6.70        3.84      1.22 o 
   2  -5   7       10.94        8.80      1.47 o 
   3  -5   7      179.43      159.99     11.36 o 
   4  -5   7      503.96      519.94     21.58 o 
   5  -5   7      113.38      105.68     10.69 o 
   6  -5   7        5.88        9.33      1.88 o 
   7  -5   7       24.59       30.46      3.59 o 
   8  -5   7        4.54        1.25      1.28 o 
   9  -5   7        3.04       -1.71      2.66 o 
  -6  -4   7       18.21       15.00      4.85 o 
  -5  -4   7        2.36        0.83      3.64 o 
  -4  -4   7       73.26       71.08      5.22 o 
  -3  -4   7      232.37      218.47     10.61 o 
  -2  -4   7      100.38      113.00      8.46 o 
  -1  -4   7      376.11      375.11      7.08 o 
   0  -4   7        2.04        2.82      0.86 o 
   1  -4   7        1.85        4.75      2.11 o 
   2  -4   7       13.86       13.05      3.29 o 
   3  -4   7       29.90       44.78      6.20 o 
   4  -4   7        5.24        2.03      2.06 o 
   5  -4   7       91.28       88.97      6.94 o 
   6  -4   7      127.00      112.65      7.23 o 
   7  -4   7       13.31        9.73      2.22 o 
   8  -4   7       20.01       18.82      3.48 o 
   9  -4   7       10.80       17.11      3.59 o 
  -7  -3   7       80.15       98.93     16.13 o 
  -6  -3   7        3.60        8.33      3.55 o 
  -5  -3   7        0.93        3.88      2.70 o 
  -4  -3   7       13.53        9.95      1.50 o 
  -3  -3   7        3.87        5.00      1.71 o 
  -2  -3   7      536.70      529.89     16.80 o 
  -1  -3   7      113.33       98.02      5.21 o 
   0  -3   7      378.80      404.56     10.67 o 
   1  -3   7      126.54      114.76     15.18 o 
   2  -3   7        0.57       -0.20      1.32 o 
   3  -3   7      264.42      292.08     16.24 o 
   4  -3   7      730.11      770.37     19.89 o 
   5  -3   7      424.52      451.92     22.56 o 
   6  -3   7      183.10      167.89     13.40 o 
   7  -3   7        0.26       -0.47      1.70 o 
   8  -3   7        0.41        1.59      1.86 o 
   9  -3   7        1.91       -0.79      1.62 o 
  -8  -2   7       18.03       17.55      5.41 o 
  -7  -2   7        8.66       14.49      4.56 o 
  -6  -2   7        0.14       -2.40      2.28 o 
  -5  -2   7        0.08       -2.41      1.91 o 
  -4  -2   7     1162.24     1121.97     15.35 o 
  -3  -2   7      374.72      343.87     11.76 o 
  -2  -2   7      286.05      303.42     16.81 o 
  -1  -2   7       38.07       72.35      7.69 o 
   0  -2   7     1192.71     1346.08     31.93 o 
   1  -2   7        8.61        2.75      1.78 o 
   2  -2   7      439.19      402.26     27.76 o 
   3  -2   7       15.84       12.22      3.69 o 
   4  -2   7      391.52      399.58     15.06 o 
   5  -2   7      946.27      937.05     34.55 o 
   6  -2   7      139.47      134.49     14.51 o 
   7  -2   7       16.25       10.88      4.78 o 
   8  -2   7       45.07       42.17      7.03 o 
   9  -2   7        4.11        4.91      3.51 o 
  -8  -1   7        0.20       -1.57      2.20 o 
  -7  -1   7        0.05        4.41     13.09 o 
  -6  -1   7        1.91        1.65      2.52 o 
  -5  -1   7       14.70        7.67      6.93 o 
  -4  -1   7      732.01      697.95     17.99 o 
  -3  -1   7        5.06        3.05      0.91 o 
  -2  -1   7       18.42       13.47      1.95 o 
  -1  -1   7      464.59      530.94      9.34 o 
   0  -1   7      334.48      340.27      7.78 o 
   1  -1   7      703.02      717.01     24.17 o 
   2  -1   7     2687.55     2875.04     41.44 o 
   3  -1   7      272.72      288.69     11.16 o 
   4  -1   7      182.72      186.48     15.23 o 
   5  -1   7       11.39       12.45      4.96 o 
   6  -1   7        8.66       10.50      5.21 o 
   7  -1   7       22.50       27.48      7.98 o 
   8  -1   7       72.99       68.15      8.58 o 
  -9   0   7        0.00       -1.43      2.40 o 
  -8   0   7        1.08        2.87      3.52 o 
  -7   0   7        8.29        6.81      3.77 o 
  -6   0   7      106.26      105.42      8.39 o 
  -5   0   7      358.68      322.06     20.70 o 
  -4   0   7      286.37      271.12     12.08 o 
  -3   0   7      161.79      156.97      5.12 o 
  -2   0   7      745.35      797.84     14.28 o 
  -1   0   7      309.49      415.82     10.05 o 
   0   0   7     1195.61     1219.08     25.86 o 
   1   0   7      224.75      207.05     13.68 o 
   2   0   7       60.76       59.82      5.24 o 
   3   0   7        7.13        5.67      2.57 o 
   4   0   7      124.43      124.11      8.85 o 
   5   0   7       88.20       69.38     10.99 o 
   6   0   7       46.05       49.42     10.20 o 
   7   0   7        0.78        6.66      4.86 o 
   8   0   7        0.70        1.95      4.03 o 
  -9   1   7       44.39       40.51     10.20 o 
  -8   1   7        9.43        4.96      3.36 o 
  -7   1   7      121.26      106.51      8.74 o 
  -6   1   7      227.95      217.07     11.26 o 
  -5   1   7      165.18      186.71      6.99 o 
  -4   1   7      483.51      430.80      6.71 o 
  -3   1   7      147.01      150.88      6.98 o 
  -2   1   7       89.86       81.06      3.69 o 
  -1   1   7      408.11      462.61     10.04 o 
   0   1   7       85.41       64.84      5.67 o 
   1   1   7      143.07      152.20     11.45 o 
   2   1   7     1896.83     2009.12     27.14 o 
   3   1   7      194.50      196.87     11.16 o 
   4   1   7       21.85       30.10      7.26 o 
   5   1   7       17.70       12.62      5.21 o 
   6   1   7       51.99       60.73     12.06 o 
   7   1   7        4.35        5.89      4.97 o 
  -9   2   7       92.40      108.40      9.74 o 
  -8   2   7      100.82       99.53     11.01 o 
  -7   2   7        0.47        0.26      1.36 o 
  -6   2   7        1.17        1.11      1.63 o 
  -5   2   7       28.62       29.00      2.74 o 
  -4   2   7      328.98      348.25      6.32 o 
  -3   2   7     1115.52     1126.83     15.13 o 
  -2   2   7     1420.14     1431.08     17.92 o 
  -1   2   7      109.54      107.52      5.22 o 
   0   2   7        3.08        2.05      0.87 o 
   1   2   7        5.61        8.72      1.44 o 
   2   2   7      204.03      212.36     11.27 o 
   3   2   7      192.82      205.07     17.68 o 
   4   2   7      252.00      267.71     22.19 o 
   5   2   7        3.99        6.17      5.38 o 
   6   2   7        0.09        0.12      3.28 o 
 -10   3   7        8.56        3.70      2.56 o 
  -9   3   7       16.84       16.28      4.33 o 
  -8   3   7        0.00        1.45      3.56 o 
  -7   3   7       24.68       22.56      4.15 o 
  -6   3   7       23.60       24.81      2.66 o 
  -5   3   7      172.93      196.60      5.97 o 
  -4   3   7       51.84       53.02      2.98 o 
  -3   3   7       92.10       90.45      3.34 o 
  -2   3   7       93.05      105.01      3.61 o 
  -1   3   7        0.05        0.70      0.76 o 
   0   3   7        0.01       -0.74      0.91 o 
   1   3   7       89.18       90.15      5.57 o 
   2   3   7       89.83       98.45     10.93 o 
   3   3   7        0.25        0.46      1.24 o 
   4   3   7       94.24      111.65     15.26 o 
   5   3   7        2.40        4.09      4.54 o 
   6   3   7       10.61       16.15      7.54 o 
 -10   4   7        1.08       -1.85      4.65 o 
  -9   4   7       47.02       51.32      6.99 o 
  -8   4   7      244.65      264.16     14.45 o 
  -7   4   7       70.21       71.24      5.39 o 
  -6   4   7       28.62       30.40      2.68 o 
  -5   4   7       11.99        9.98      1.71 o 
  -4   4   7      137.80      133.26      4.27 o 
  -3   4   7      268.05      277.60      7.69 o 
  -2   4   7      217.02      204.87     10.96 o 
  -1   4   7       39.57       41.99      3.39 o 
   0   4   7        7.32        6.08      1.64 o 
   1   4   7        7.85        6.63      1.78 o 
   2   4   7       12.26       11.75      2.95 o 
   3   4   7        2.96        4.26      4.21 o 
   4   4   7       70.75       85.53     14.15 o 
   5   4   7        0.31        2.62      4.02 o 
 -10   5   7        0.15        6.85      4.24 o 
  -9   5   7       94.83       93.40     14.23 o 
  -8   5   7       50.18       58.94      6.79 o 
  -7   5   7       76.94       84.08      7.18 o 
  -6   5   7        0.00       -0.41      0.62 o 
  -5   5   7       25.76       23.22      2.77 o 
  -4   5   7       11.70       13.47      1.81 o 
  -3   5   7       15.77       15.88      1.88 o 
  -2   5   7      279.71      287.42     12.75 o 
  -1   5   7       29.31       27.01      3.13 o 
   0   5   7        7.81        3.76      1.68 o 
   1   5   7        0.06        0.02      2.91 o 
   2   5   7        3.15        5.11      4.09 o 
   3   5   7        0.01        2.58      3.87 o 
   4   5   7       44.86       41.74     11.21 o 
  -9   6   7        0.12        4.02      4.10 o 
  -8   6   7       12.76       10.65      5.45 o 
  -7   6   7        1.29       -0.94      2.45 o 
  -6   6   7        6.06        7.22      2.54 o 
  -5   6   7       40.83       41.42      3.58 o 
  -4   6   7       52.23       54.49      3.90 o 
  -3   6   7        0.77        4.51      1.65 o 
  -2   6   7       13.75       12.40      2.87 o 
  -1   6   7        0.77        1.41      2.14 o 
   0   6   7        1.73        1.18      2.53 o 
   1   6   7        1.56        3.09      2.90 o 
   2   6   7        0.45       -6.58      4.39 o 
   3   6   7        0.68        1.95      3.47 o 
  -9   7   7       20.08       22.56      7.65 o 
  -8   7   7        0.26        2.19      2.19 o 
  -7   7   7       24.59       23.61      5.20 o 
  -6   7   7        0.25        0.80      1.97 o 
  -5   7   7       54.46       58.33      6.11 o 
  -4   7   7        7.94        7.56      2.57 o 
  -3   7   7        5.86        3.93      2.24 o 
  -2   7   7       14.56       15.44      3.40 o 
  -1   7   7        5.20        4.03      2.45 o 
   0   7   7        7.45        3.54      2.92 o 
   1   7   7        0.06        4.50      3.53 o 
  -8   8   7        0.14       -2.52      2.38 o 
  -7   8   7        9.19       13.27      3.81 o 
  -6   8   7       11.74        8.73      3.20 o 
  -5   8   7        7.46        7.65      2.77 o 
  -4   8   7        6.66        8.29      3.23 o 
  -3   8   7       48.06       66.92     13.07 o 
  -2   8   7        5.31        1.62      3.33 o 
  -1   8   7        3.27        8.53      5.56 o 
   0   8   7        2.12        9.02      5.09 o 
  -7   9   7        1.62        0.82      4.83 o 
  -6   9   7        3.36        3.97      2.27 o 
  -5   9   7       12.07       13.77      4.39 o 
  -4   9   7        2.67        8.99      3.57 o 
  -3   9   7        0.15       12.64      6.45 o 
   3 -10   8        1.24       -3.69      3.27 o 
   4 -10   8        1.34       -3.42      2.32 o 
   5 -10   8        0.09       -1.90      4.22 o 
   6 -10   8        0.06       -5.63      4.72 o 
   0  -9   8        2.55        2.16      2.11 o 
   1  -9   8       14.54       12.56      3.89 o 
   2  -9   8       15.27       20.01      4.48 o 
   3  -9   8       35.32       36.53      5.79 o 
   4  -9   8        3.55        5.77      2.71 o 
   5  -9   8       37.61       38.58      6.20 o 
   6  -9   8       25.51       28.27      4.78 o 
   7  -9   8       41.95       47.13      6.62 o 
   8  -9   8        0.01       -4.43      3.88 o 
  -1  -8   8       36.64       28.79      5.45 o 
   0  -8   8       64.98       67.61      8.08 o 
   1  -8   8       22.14       24.49      4.37 o 
   2  -8   8        9.51       11.09      3.21 o 
   3  -8   8        2.77        5.85      2.78 o 
   4  -8   8       15.66       14.90      2.52 o 
   5  -8   8        3.62        3.73      2.21 o 
   6  -8   8       21.81       34.64      9.06 o 
   7  -8   8       56.44       64.02     12.87 o 
   8  -8   8       10.96       18.28      7.81 o 
  -3  -7   8       14.10       15.13      7.17 o 
  -2  -7   8        0.69        2.10      3.15 o 
  -1  -7   8        0.29        3.49      2.25 o 
   0  -7   8        4.08        8.06      3.48 o 
   1  -7   8        9.04        7.99      2.74 o 
   2  -7   8        7.17       10.80      3.22 o 
   3  -7   8       39.30       48.87      4.63 o 
   4  -7   8        1.43        1.67      1.03 o 
   5  -7   8      139.62      137.84     16.39 o 
   6  -7   8        3.17        0.90      5.42 o 
   7  -7   8        1.36       -0.05      2.00 o 
   8  -7   8        2.28        3.53      4.09 o 
   9  -7   8        5.17        8.13      6.53 o 
  -4  -6   8        1.80       -4.18      4.18 o 
  -3  -6   8       21.12       22.85      4.64 o 
  -2  -6   8       20.42       18.60      3.99 o 
  -1  -6   8       84.95       91.07      7.14 o 
   0  -6   8      117.79      138.49      8.63 o 
   1  -6   8       94.69      106.98      8.04 o 
   2  -6   8       46.28       51.88      5.52 o 
   3  -6   8       30.62       31.31      3.18 o 
   4  -6   8       80.86       71.10      5.75 o 
   5  -6   8        1.25        2.61      1.80 o 
   6  -6   8        0.84       -1.87      6.16 o 
   7  -6   8      158.31      148.76     14.31 o 
   8  -6   8       26.12       29.68      5.27 o 
   9  -6   8        1.46       -2.50      3.09 o 
  -5  -5   8       23.98       21.49      5.59 o 
  -4  -5   8        3.78        0.24      4.10 o 
  -3  -5   8        0.53       -0.17      1.80 o 
  -2  -5   8       28.65       26.39      2.35 o 
  -1  -5   8       84.87       88.91      5.77 o 
   0  -5   8        0.93        1.39      1.18 o 
   1  -5   8      144.53      151.83      9.14 o 
   2  -5   8      331.76      320.18     10.68 o 
   3  -5   8      225.22      236.96     10.29 o 
   4  -5   8       56.53       63.64      5.57 o 
   5  -5   8      171.33      180.05      9.85 o 
   6  -5   8        1.04        0.24      2.15 o 
   7  -5   8      114.18      126.19     10.27 o 
   8  -5   8       72.89       81.58      8.92 o 
   9  -5   8        9.29       15.09      4.46 o 
  -6  -4   8        8.98        5.73      3.52 o 
  -5  -4   8       21.44       19.78      5.04 o 
  -4  -4   8      185.95      173.54      8.14 o 
  -3  -4   8      140.42      129.54      7.85 o 
  -2  -4   8      583.78      611.69     19.77 o 
  -1  -4   8      396.31      383.85     14.89 o 
   0  -4   8       11.64       15.64      2.15 o 
   1  -4   8       34.31       45.32      4.59 o 
   2  -4   8       70.05       77.09      8.42 o 
   3  -4   8        0.68        0.23      1.01 o 
   4  -4   8      298.51      308.94     12.53 o 
   5  -4   8      246.91      235.15     16.05 o 
   6  -4   8       49.60       29.43      6.64 o 
   7  -4   8        4.27        2.38      2.97 o 
   8  -4   8       26.20       23.64      5.14 o 
   9  -4   8        7.66       11.90      4.17 o 
  -7  -3   8        0.11       14.01      6.56 o 
  -6  -3   8        0.17       -2.29      3.63 o 
  -5  -3   8       88.35       91.40      9.42 o 
  -4  -3   8        0.62        0.92      0.74 o 
  -3  -3   8      122.91      125.01      6.41 o 
  -2  -3   8       77.13       85.60      7.01 o 
  -1  -3   8        4.81        3.08      2.18 o 
   0  -3   8       35.68       27.58      3.58 o 
   1  -3   8      252.90      236.07     37.61 o 
   2  -3   8      294.57      279.05     16.09 o 
   3  -3   8        1.23       -1.26      1.42 o 
   4  -3   8       33.51       26.20      5.20 o 
   5  -3   8      123.53      108.88     11.76 o 
   6  -3   8        4.67        1.11      2.74 o 
   7  -3   8       50.72       50.01      9.39 o 
   8  -3   8       25.45       27.66      6.16 o 
   9  -3   8        5.26        7.12      3.47 o 
  -7  -2   8       62.46       64.34      9.18 o 
  -6  -2   8       84.41       94.72     10.00 o 
  -5  -2   8       38.13       37.04      4.59 o 
  -4  -2   8      517.88      498.96     45.42 o 
  -3  -2   8       47.94       47.88      4.81 o 
  -2  -2   8      824.92      709.67    183.69 o 
  -1  -2   8      580.12      575.48     22.75 o 
   0  -2   8       18.90       15.44      3.71 o 
   1  -2   8       53.24       71.93      8.08 o 
   2  -2   8      391.48      391.09     11.16 o 
   3  -2   8      315.95      321.52      8.94 o 
   4  -2   8       21.73       28.08      6.09 o 
   5  -2   8      190.05      196.31     16.37 o 
   6  -2   8        0.32        3.84      3.23 o 
   7  -2   8        0.00       -2.37      3.36 o 
   8  -2   8       53.76       76.80      9.93 o 
  -8  -1   8       77.39       89.42     11.06 o 
  -7  -1   8       86.11       88.89     14.05 o 
  -6  -1   8       50.86       52.79     10.28 o 
  -5  -1   8      160.48      188.69     17.20 o 
  -4  -1   8      108.30      115.27     12.59 o 
  -3  -1   8       52.91       50.16      2.99 o 
  -2  -1   8      148.02      156.23      8.71 o 
  -1  -1   8      905.19      892.47     19.93 o 
   0  -1   8     1979.64     1912.98     20.42 o 
   1  -1   8      838.27      943.23     29.62 o 
   2  -1   8       55.65       53.49      4.53 o 
   3  -1   8        1.46        2.14      1.27 o 
   4  -1   8       79.37       78.40      6.58 o 
   5  -1   8      589.33      585.94     30.11 o 
   6  -1   8      236.06      237.17     20.88 o 
   7  -1   8       63.60       74.99     12.87 o 
   8  -1   8        2.22        3.72      2.62 o 
  -8   0   8       21.58       14.98      6.43 o 
  -7   0   8        3.09        2.16      3.18 o 
  -6   0   8        0.15       -1.55      1.27 o 
  -5   0   8        9.66       10.91      2.77 o 
  -4   0   8       32.84       39.59      4.67 o 
  -3   0   8       17.31       18.05      2.92 o 
  -2   0   8       72.77       77.08      3.73 o 
  -1   0   8       47.36       44.75      6.21 o 
   0   0   8      645.82      674.87     14.44 o 
   1   0   8      131.78      137.43     11.90 o 
   2   0   8       19.73       17.07      3.19 o 
   3   0   8        1.07        1.11      1.29 o 
   4   0   8       56.99       65.72     10.04 o 
   5   0   8       45.30       37.57      8.52 o 
   6   0   8       29.25       41.33      9.52 o 
   7   0   8       10.98        4.96      4.29 o 
  -9   1   8        2.68        5.76      4.20 o 
  -8   1   8        0.60        0.21      3.05 o 
  -7   1   8        0.62       -0.26      1.87 o 
  -6   1   8       69.36       69.80      6.75 o 
  -5   1   8      243.83      246.42     17.30 o 
  -4   1   8        3.28        2.67      0.74 o 
  -3   1   8      159.40      176.02      7.28 o 
  -2   1   8        8.52        7.69      1.27 o 
  -1   1   8      171.32      170.99      8.72 o 
   0   1   8     1007.03     1026.94     16.71 o 
   1   1   8      531.22      535.03     24.14 o 
   2   1   8      105.19      112.99      8.07 o 
   3   1   8       32.45       40.37      8.15 o 
   4   1   8        8.80       17.92      6.29 o 
   5   1   8       58.80       51.20     10.20 o 
   6   1   8       35.82       30.90      8.97 o 
   7   1   8       24.04       21.22      7.74 o 
  -9   2   8        1.25        7.30      2.91 o 
  -8   2   8        1.59        0.89      1.93 o 
  -7   2   8       24.61       22.38      4.27 o 
  -6   2   8      184.64      193.47     11.00 o 
  -5   2   8      897.76      878.87     13.82 o 
  -4   2   8        1.23        1.94      0.94 o 
  -3   2   8       71.16       75.22      3.92 o 
  -2   2   8        0.77        2.00      1.00 o 
  -1   2   8        1.21        0.81      0.78 o 
   0   2   8      719.55      735.84     13.33 o 
   1   2   8      425.39      435.11     15.21 o 
   2   2   8      127.27      127.10      9.02 o 
   3   2   8        2.74        5.87      2.94 o 
   4   2   8        2.80        2.69      3.20 o 
   5   2   8       11.45       11.04      6.21 o 
   6   2   8       14.39       18.96      7.87 o 
  -9   3   8       51.07       51.04      6.95 o 
  -8   3   8        2.76        0.64      2.69 o 
  -7   3   8       75.24       62.19      6.69 o 
  -6   3   8       40.90       36.56      4.42 o 
  -5   3   8      127.54      138.95      5.86 o 
  -4   3   8        9.90       11.28      1.38 o 
  -3   3   8        0.75       -0.38      0.83 o 
  -2   3   8      129.81      143.52      4.83 o 
  -1   3   8       22.57       21.84      3.42 o 
   0   3   8        2.29        1.74      0.97 o 
   1   3   8      131.79      140.34      9.03 o 
   2   3   8      109.70      116.03     13.34 o 
   3   3   8       43.11       39.32      8.49 o 
   4   3   8        0.35        1.39      3.66 o 
   5   3   8       10.28       12.40      6.52 o 
  -9   4   8       48.13       50.74      8.13 o 
  -8   4   8       32.97       35.79      7.28 o 
  -7   4   8       15.34       12.44      3.88 o 
  -6   4   8       48.19       50.04      3.78 o 
  -5   4   8      214.84      216.83      6.65 o 
  -4   4   8      107.95      102.08      3.87 o 
  -3   4   8        5.07        3.91      0.89 o 
  -2   4   8      215.88      234.69     10.49 o 
  -1   4   8        0.01        0.18      1.34 o 
   0   4   8       64.88       63.76      6.69 o 
   1   4   8       22.40       19.74      3.82 o 
   2   4   8       36.97       30.12      7.28 o 
   3   4   8        5.73        9.73      5.33 o 
   4   4   8       16.33       25.54      8.58 o 
  -9   5   8        1.12       -6.49      4.40 o 
  -8   5   8        0.21        1.33      1.54 o 
  -7   5   8       13.88       17.37      3.47 o 
  -6   5   8        8.82       10.10      1.71 o 
  -5   5   8      228.06      246.00      9.96 o 
  -4   5   8      139.79      153.84      6.18 o 
  -3   5   8        5.70        2.45      1.04 o 
  -2   5   8        8.77        6.10      1.63 o 
  -1   5   8        2.72        2.00      1.10 o 
   0   5   8        0.03       -2.58      2.06 o 
   1   5   8      128.04      124.56     14.12 o 
   2   5   8       16.41        8.87      5.05 o 
   3   5   8        2.92       -2.35      3.74 o 
  -9   6   8       27.08       29.10      8.33 o 
  -8   6   8       81.02       83.56     13.34 o 
  -7   6   8       44.26       55.18     11.22 o 
  -6   6   8       58.40       58.22      5.94 o 
  -5   6   8        0.03        1.11      1.79 o 
  -4   6   8        8.24        5.51      1.44 o 
  -3   6   8        0.02       -0.33      1.54 o 
  -2   6   8       39.11       51.60      7.33 o 
  -1   6   8       13.47       17.07      4.70 o 
   0   6   8       21.41       14.86      5.27 o 
   1   6   8        0.47        3.30      3.25 o 
   2   6   8        0.00        0.63      2.33 o 
  -9   7   8        1.27       -0.31      4.04 o 
  -8   7   8        9.29        9.88      3.85 o 
  -7   7   8       21.75       30.25      7.25 o 
  -6   7   8        6.94       10.84      3.00 o 
  -5   7   8       38.93       46.35      5.65 o 
  -4   7   8       26.51       26.22      3.14 o 
  -3   7   8        9.69        7.65      3.79 o 
  -2   7   8       15.04       21.86      4.27 o 
  -1   7   8        5.07        5.09      2.77 o 
   0   7   8        0.97        2.10      2.93 o 
   1   7   8       12.25       11.36      5.24 o 
  -8   8   8        5.70        6.35      3.53 o 
  -7   8   8        0.70       -0.76      2.47 o 
  -6   8   8       12.31        7.06      2.89 o 
  -5   8   8        0.01        4.38      2.33 o 
  -4   8   8        0.00        5.60      5.12 o 
  -3   8   8        3.21        1.48      3.52 o 
  -2   8   8        1.85       -0.82      3.08 o 
  -1   8   8        0.32       -3.37      3.30 o 
  -6   9   8        2.52        5.61      2.86 o 
  -5   9   8        7.74        0.56      4.09 o 
  -4   9   8        5.48        0.26      2.87 o 
   4 -10   9        3.08       -1.12      8.29 o 
   5 -10   9        0.32        0.98      1.87 o 
   1  -9   9       13.40       11.39      5.64 o 
   2  -9   9       22.60       16.21      4.04 o 
   3  -9   9       37.46       25.21      4.96 o 
   4  -9   9       16.30       14.68      3.93 o 
   5  -9   9        4.01        6.22      2.91 o 
   6  -9   9       15.85       17.02      7.16 o 
   7  -9   9       11.05       12.41      6.00 o 
  -1  -8   9       29.32       32.37      7.42 o 
   0  -8   9        0.11        0.92      1.99 o 
   1  -8   9        0.09        1.25      2.28 o 
   2  -8   9        1.05        5.14      2.50 o 
   3  -8   9      158.28      160.10     11.76 o 
   4  -8   9       19.83       20.40      4.77 o 
   5  -8   9        0.02        0.80      3.70 o 
   6  -8   9        0.83        4.59      4.29 o 
   7  -8   9       36.62       44.15     10.87 o 
   8  -8   9        0.75       -4.90      4.75 o 
  -3  -7   9        5.08        0.73      3.43 o 
  -2  -7   9        2.14       -3.70      2.46 o 
  -1  -7   9        1.88        2.88      3.21 o 
   0  -7   9        1.19        3.63      2.30 o 
   1  -7   9      163.92      176.69     11.47 o 
   2  -7   9      313.71      339.83     16.26 o 
   3  -7   9      397.92      373.74     17.79 o 
   4  -7   9       25.58       27.09      3.56 o 
   5  -7   9       20.67       12.29      4.85 o 
   6  -7   9       44.53       45.37      5.79 o 
   7  -7   9      103.71      115.45     17.86 o 
   8  -7   9       31.92       20.86      8.03 o 
  -4  -6   9        0.88       -3.45      4.76 o 
  -3  -6   9        0.03       -0.50      4.56 o 
  -2  -6   9       46.73       53.40     10.65 o 
  -1  -6   9      161.50      184.80     18.14 o 
   0  -6   9       84.06       86.12      7.02 o 
   1  -6   9       21.96       19.46      3.65 o 
   2  -6   9       14.48       18.34      5.68 o 
   3  -6   9      502.38      539.37     12.21 o 
   4  -6   9       35.09       31.43      5.68 o 
   5  -6   9       50.63       53.58      7.48 o 
   6  -6   9       27.72       29.03      5.81 o 
   7  -6   9        7.25       14.73      5.28 o 
   8  -6   9       69.60       68.34      8.12 o 
   9  -6   9       18.75       18.06      4.86 o 
  -5  -5   9       21.33       22.44     11.34 o 
  -4  -5   9       27.48       39.57      6.72 o 
  -3  -5   9       14.57       15.36      2.84 o 
  -2  -5   9        1.46       -0.17      2.06 o 
  -1  -5   9       11.14       12.35      2.01 o 
   0  -5   9        0.06       -0.19      1.32 o 
   1  -5   9      243.55      267.89     19.29 o 
   2  -5   9      710.24      726.47     23.22 o 
   3  -5   9      287.44      285.51     12.12 o 
   4  -5   9        4.27        6.29      2.69 o 
   5  -5   9       25.88       25.36      5.64 o 
   6  -5   9        0.03       -0.90      2.27 o 
   7  -5   9       65.11       65.38     10.01 o 
   8  -5   9       49.85       65.11     10.73 o 
   9  -5   9        1.47       -2.10      2.32 o 
  -6  -4   9       14.20       10.47      4.09 o 
  -5  -4   9       82.52       92.93     10.26 o 
  -4  -4   9       22.19       32.39      3.88 o 
  -3  -4   9       69.96       72.17      6.57 o 
  -2  -4   9      107.71      123.88      6.00 o 
  -1  -4   9       18.83       13.60      2.05 o 
   0  -4   9        6.85        2.65      1.44 o 
   1  -4   9      163.65      160.48      9.03 o 
   2  -4   9      475.41      481.67     15.54 o 
   3  -4   9     1140.22     1150.01     24.35 o 
   4  -4   9        4.06        4.78      2.58 o 
   5  -4   9      591.97      556.25     25.60 o 
   6  -4   9        0.91        2.14      2.18 o 
   7  -4   9       98.25       97.40     12.60 o 
   8  -4   9      245.26      279.09     17.33 o 
   9  -4   9       17.04       17.79      4.86 o 
  -7  -3   9        2.96       -4.12      5.89 o 
  -6  -3   9       15.97       16.20      4.65 o 
  -5  -3   9       16.34       18.08      4.54 o 
  -4  -3   9        8.45        7.23      1.28 o 
  -3  -3   9       39.39       44.50      6.64 o 
  -2  -3   9       29.37       19.61      5.82 o 
  -1  -3   9       99.92      113.90     12.00 o 
   0  -3   9        0.38        0.88      0.99 o 
   1  -3   9        0.02        2.66      1.54 o 
   2  -3   9      113.09      112.34     11.54 o 
   3  -3   9      272.30      272.99     16.70 o 
   4  -3   9        2.36        3.45      2.46 o 
   5  -3   9      113.21      124.05     12.96 o 
   6  -3   9        8.34        2.97      2.24 o 
   7  -3   9        0.79       -1.86      3.52 o 
   8  -3   9       11.09       12.66      4.24 o 
  -7  -2   9        0.10        5.52      2.95 o 
  -6  -2   9        0.10       -3.62      3.06 o 
  -5  -2   9      135.60      131.49     15.67 o 
  -4  -2   9      151.34      129.39     14.49 o 
  -3  -2   9      372.50      346.84     21.93 o 
  -2  -2   9      924.17      942.12     34.00 o 
  -1  -2   9        7.96        5.79      2.00 o 
   0  -2   9      104.48      127.57     11.21 o 
   1  -2   9        0.12        0.56      0.60 o 
   2  -2   9      129.78      119.80      5.23 o 
   3  -2   9      295.29      293.13     10.29 o 
   4  -2   9        0.11       -5.77      3.85 o 
   5  -2   9      115.90       92.11     11.84 o 
   6  -2   9        7.95       17.17      5.59 o 
   7  -2   9       16.37       17.93      6.57 o 
   8  -2   9       23.81       19.79      5.04 o 
  -8  -1   9       97.40      132.27     13.31 o 
  -7  -1   9       22.03       21.15      7.31 o 
  -6  -1   9       29.09       21.02      6.74 o 
  -5  -1   9       92.17      100.10      8.04 o 
  -4  -1   9       84.63       83.55     12.05 o 
  -3  -1   9      840.98      849.19     21.07 o 
  -2  -1   9      116.57      133.08      5.22 o 
  -1  -1   9       29.21       26.67      3.70 o 
   0  -1   9       26.15       37.07      6.16 o 
   1  -1   9        0.57        0.64      0.76 o 
   2  -1   9      732.90      771.62     28.31 o 
   3  -1   9      684.11      712.84     18.65 o 
   4  -1   9      148.93      137.58      9.03 o 
   5  -1   9       13.99        8.60      4.19 o 
   6  -1   9       20.12       19.29      6.50 o 
   7  -1   9        0.00       -2.46      3.68 o 
   8  -1   9       20.51       14.66      4.64 o 
  -8   0   9        0.30        9.69      5.95 o 
  -7   0   9       54.73       52.07     10.40 o 
  -6   0   9       41.60       35.67      7.98 o 
  -5   0   9      633.70      556.40     30.01 o 
  -4   0   9      994.70      988.12     15.80 o 
  -3   0   9       97.68       97.74      7.27 o 
  -2   0   9      457.08      533.77      9.37 o 
  -1   0   9        3.36        6.95      2.34 o 
   0   0   9       35.97       26.14      3.08 o 
   1   0   9       56.17       51.17      4.70 o 
   2   0   9        3.79        0.09      2.80 o 
   3   0   9      203.40      190.47     10.76 o 
   4   0   9      345.03      353.70     23.51 o 
   5   0   9        0.45       -0.33      3.10 o 
   6   0   9       13.43       19.10      7.11 o 
   7   0   9       14.67        9.11      5.63 o 
  -9   1   9       18.36       12.66      6.16 o 
  -8   1   9      121.52      129.83     16.63 o 
  -7   1   9       13.18       10.25      4.81 o 
  -6   1   9        0.72        0.19      2.29 o 
  -5   1   9      393.95      397.04     11.45 o 
  -4   1   9       13.16        9.15      3.06 o 
  -3   1   9       79.61       77.40      5.11 o 
  -2   1   9        8.41        4.66      1.15 o 
  -1   1   9      335.44      327.05     12.56 o 
   0   1   9      331.53      350.84     10.30 o 
   1   1   9      400.87      422.29     14.18 o 
   2   1   9       82.09       90.54      7.51 o 
   3   1   9      131.14      144.39     14.79 o 
   4   1   9       37.10       32.53      8.06 o 
   5   1   9       82.70       62.68     11.52 o 
   6   1   9       13.09       16.55      7.69 o 
   7   1   9       11.72       11.86      6.75 o 
  -9   2   9       19.60        4.10      3.71 o 
  -8   2   9       44.77       55.87     11.20 o 
  -7   2   9       11.15       11.84      3.37 o 
  -6   2   9        0.81       -2.24      2.40 o 
  -5   2   9      426.67      409.75     13.09 o 
  -4   2   9      177.96      189.48     12.29 o 
  -3   2   9      274.55      276.48      7.82 o 
  -2   2   9       18.08       28.35      2.50 o 
  -1   2   9      299.96      322.97     10.81 o 
   0   2   9       15.32       15.03      2.87 o 
   1   2   9        8.86       11.52      4.48 o 
   2   2   9        1.76        5.10      3.73 o 
   3   2   9       72.09       71.26     11.03 o 
   4   2   9      144.28      156.11     17.82 o 
   5   2   9       15.94       18.39      6.83 o 
   6   2   9        0.22       -9.46      6.31 o 
  -9   3   9        0.29        3.82      2.09 o 
  -8   3   9       10.85       12.17      3.61 o 
  -7   3   9       25.58       24.88      4.51 o 
  -6   3   9        0.96        1.97      3.24 o 
  -5   3   9      625.47      626.57     14.94 o 
  -4   3   9        9.64       10.22      1.48 o 
  -3   3   9        8.14       12.07      1.69 o 
  -2   3   9      143.34      149.20      8.61 o 
  -1   3   9       17.42       16.89      4.22 o 
   0   3   9       90.95       87.26     10.10 o 
   1   3   9      538.94      526.34     18.04 o 
   2   3   9       55.27       51.13      9.37 o 
   3   3   9       16.23       19.72      6.69 o 
   4   3   9        0.17       -1.39      4.09 o 
   5   3   9        0.22       -6.85      5.11 o 
  -9   4   9        8.19        3.08      7.53 o 
  -8   4   9        1.13        1.87      1.92 o 
  -7   4   9       23.08       20.49      4.02 o 
  -6   4   9       24.96       28.23      3.55 o 
  -5   4   9       78.55       85.75      4.38 o 
  -4   4   9      160.29      177.06      5.38 o 
  -3   4   9       76.06       76.13      3.97 o 
  -2   4   9       21.71       26.84      3.88 o 
  -1   4   9       30.84       23.97      3.40 o 
   0   4   9       25.92       18.99      3.35 o 
   1   4   9       43.69       47.95      8.78 o 
   2   4   9       35.96       45.94      9.31 o 
   3   4   9       25.04       30.06      8.35 o 
   4   4   9        0.02       -4.70      4.64 o 
  -9   5   9        6.26        4.01      4.74 o 
  -8   5   9       10.81        8.09      5.06 o 
  -7   5   9       48.83       46.39      4.71 o 
  -6   5   9       52.83       50.24      4.00 o 
  -5   5   9       14.67       11.34      1.52 o 
  -4   5   9        0.26       -0.12      1.00 o 
  -3   5   9        6.82        3.00      0.97 o 
  -2   5   9        5.73        4.35      1.32 o 
  -1   5   9        0.07       -1.63      1.26 o 
   0   5   9        0.69        1.26      2.48 o 
   1   5   9       23.39       22.70      6.87 o 
   2   5   9        9.25       10.87      5.20 o 
   3   5   9        0.01        1.67      3.24 o 
  -9   6   9       45.22       58.04     11.80 o 
  -8   6   9        5.58        3.93      2.76 o 
  -7   6   9        8.29       10.38      3.65 o 
  -6   6   9        0.49       -0.28      1.81 o 
  -5   6   9       89.11      122.50      8.59 o 
  -4   6   9       97.70      104.02      6.65 o 
  -3   6   9       23.57       28.74      4.56 o 
  -2   6   9        1.50        1.53      2.17 o 
  -1   6   9        0.84        2.98      2.72 o 
   0   6   9        0.60        5.01      3.59 o 
   1   6   9        6.36        2.15      3.26 o 
   2   6   9        5.07        7.31      4.66 o 
  -8   7   9        4.35        2.96      2.97 o 
  -7   7   9        5.14        4.72      2.32 o 
  -6   7   9       10.62        7.03      3.41 o 
  -5   7   9       10.88       12.95      3.44 o 
  -4   7   9        8.97       13.42      6.40 o 
  -3   7   9       19.35       27.18      4.68 o 
  -2   7   9        0.53        1.78      1.78 o 
  -1   7   9        0.69       -0.75      2.05 o 
   0   7   9        0.05       -3.87      3.43 o 
  -7   8   9        5.19        2.79      2.23 o 
  -6   8   9        2.10        3.05      2.35 o 
  -5   8   9        9.15        6.02      3.14 o 
  -4   8   9        3.21        6.71      5.28 o 
  -3   8   9        0.02        2.68      3.75 o 
  -2   8   9        0.56       -0.26      3.46 o 
   1  -9  10        0.08       -6.32      4.52 o 
   2  -9  10        6.60        2.03      1.84 o 
   3  -9  10       12.04       12.99      3.87 o 
   4  -9  10        1.70        0.22      2.12 o 
   5  -9  10        9.90        9.00      3.95 o 
   6  -9  10       26.32       30.36      8.83 o 
   7  -9  10        6.61        3.89      4.21 o 
  -1  -8  10        0.03        1.13      3.20 o 
   0  -8  10        3.37        4.81      4.33 o 
   1  -8  10        9.66       12.45      4.61 o 
   2  -8  10        4.32        5.07      2.72 o 
   3  -8  10        0.79        2.12      2.42 o 
   4  -8  10        6.58        5.93      2.74 o 
   5  -8  10       11.38       11.09      5.88 o 
   6  -8  10        1.20       -1.91      3.43 o 
   7  -8  10        4.09        6.50      4.91 o 
   8  -8  10        0.91      -10.20      6.80 o 
  -2  -7  10        4.42        6.34      2.65 o 
  -1  -7  10       12.44       20.76      6.93 o 
   0  -7  10        1.40        0.59      1.99 o 
   1  -7  10        4.34        4.84      3.70 o 
   2  -7  10       22.39       33.66      8.03 o 
   3  -7  10        3.42        3.54      2.80 o 
   4  -7  10      110.35      116.03      6.44 o 
   5  -7  10      102.75      110.83     11.04 o 
   6  -7  10       72.59       84.50     12.53 o 
   7  -7  10        0.99        0.68      1.81 o 
   8  -7  10       22.59       20.90      8.51 o 
  -4  -6  10        0.62       -1.68      2.46 o 
  -3  -6  10        7.36        4.35      2.76 o 
  -2  -6  10       53.03       61.88      7.44 o 
  -1  -6  10      121.05      126.98     15.47 o 
   0  -6  10       26.43       20.51      5.92 o 
   1  -6  10        4.45        4.89      2.12 o 
   2  -6  10       35.07       37.44      8.09 o 
   3  -6  10      135.96      129.64      8.70 o 
   4  -6  10       64.79       59.15      8.40 o 
   5  -6  10       19.38       19.21      4.99 o 
   6  -6  10       45.91       34.67      6.78 o 
   7  -6  10        1.88        4.70      2.69 o 
   8  -6  10       12.49       11.77      3.93 o 
  -5  -5  10       11.04       17.52      4.81 o 
  -4  -5  10       10.08       11.37      3.68 o 
  -3  -5  10        0.98        2.79      2.19 o 
  -2  -5  10        2.08        3.34      3.01 o 
  -1  -5  10       52.24       64.65      4.48 o 
   0  -5  10       20.73       21.73      2.70 o 
   1  -5  10       65.24       68.06     10.36 o 
   2  -5  10      171.65      186.21     14.51 o 
   3  -5  10      149.64      171.59     13.74 o 
   4  -5  10      245.57      264.73     17.27 o 
   5  -5  10      101.42      106.13     11.44 o 
   6  -5  10       45.15       50.16      8.37 o 
   7  -5  10        1.01        0.17      2.23 o 
   8  -5  10        0.07       -3.72      8.79 o 
  -6  -4  10       20.45       14.97      5.16 o 
  -5  -4  10        3.60        9.81      3.92 o 
  -4  -4  10        2.08        2.05      2.39 o 
  -3  -4  10        0.03       -1.51      1.94 o 
  -2  -4  10      260.24      305.94     14.39 o 
  -1  -4  10      673.44      689.27     19.48 o 
   0  -4  10      374.87      391.03     12.64 o 
   1  -4  10       37.09       35.28      4.23 o 
   2  -4  10       96.00      111.69     11.18 o 
   3  -4  10      256.58      266.01     17.13 o 
   4  -4  10       98.11       98.12     10.85 o 
   5  -4  10       16.79       20.31      5.57 o 
   6  -4  10      276.00      238.90     19.02 o 
   7  -4  10        8.09        4.78      3.33 o 
   8  -4  10        0.60        2.84      2.62 o 
  -6  -3  10        4.31        3.23      2.75 o 
  -5  -3  10       52.05       47.60     12.15 o 
  -4  -3  10       97.22      119.23     10.17 o 
  -3  -3  10       50.14       43.96      5.15 o 
  -2  -3  10       19.45       18.46      5.50 o 
  -1  -3  10       26.67       33.61      7.29 o 
   0  -3  10      176.78      191.36     14.67 o 
   1  -3  10       13.28        8.59      3.55 o 
   2  -3  10     1630.64     1690.04     42.66 o 
   3  -3  10       12.79       12.90      4.47 o 
   4  -3  10      141.08      149.43     13.70 o 
   5  -3  10        2.03        1.87      2.23 o 
   6  -3  10       87.31       72.87     11.38 o 
   7  -3  10        7.58       -2.83      3.19 o 
   8  -3  10       37.97       46.34     10.25 o 
  -7  -2  10        3.17        0.07      2.89 o 
  -6  -2  10       38.23       48.39     10.47 o 
  -5  -2  10        3.09        3.18      3.50 o 
  -4  -2  10      130.24      127.30     11.06 o 
  -3  -2  10      162.01      156.65      9.54 o 
  -2  -2  10      437.84      476.35      8.68 o 
  -1  -2  10       98.99       93.90      9.53 o 
   0  -2  10       16.81       17.29      4.81 o 
   1  -2  10       16.75       19.75      3.25 o 
   2  -2  10       33.62       27.69      3.17 o 
   3  -2  10      651.74      612.10     26.92 o 
   4  -2  10      132.61      123.98     13.28 o 
   5  -2  10      161.24      106.13     13.14 o 
   6  -2  10       35.51       35.59      8.50 o 
   7  -2  10        1.26       -3.72      3.71 o 
   8  -2  10       42.56       41.73     10.26 o 
  -8  -1  10        2.89        4.15      4.53 o 
  -7  -1  10       12.28       11.46      5.51 o 
  -6  -1  10      112.53      142.56     16.85 o 
  -5  -1  10       12.34       14.10      5.53 o 
  -4  -1  10        2.88        3.71      3.34 o 
  -3  -1  10        1.22       -0.21      1.61 o 
  -2  -1  10      132.29      132.86      5.46 o 
  -1  -1  10        0.89        0.18      1.74 o 
   0  -1  10      467.80      507.43     22.92 o 
   1  -1  10      438.86      395.66     11.72 o 
   2  -1  10      234.82      249.50     17.03 o 
   3  -1  10       10.88        6.05      1.93 o 
   4  -1  10        1.33        3.28      1.63 o 
   5  -1  10        6.97        3.75      3.32 o 
   6  -1  10       69.79       56.00     10.83 o 
   7  -1  10       27.54       24.49      7.79 o 
  -8   0  10       59.61       77.68     13.74 o 
  -7   0  10        9.93        9.99      5.53 o 
  -6   0  10        8.36        8.10      4.49 o 
  -5   0  10       85.65       85.46      5.10 o 
  -4   0  10        2.03        1.67      2.71 o 
  -3   0  10      777.65      800.24     17.95 o 
  -2   0  10     1265.50     1264.22     18.29 o 
  -1   0  10        8.74        8.35      3.00 o 
   0   0  10      224.73      230.30      9.30 o 
   1   0  10      293.96      298.07     11.35 o 
   2   0  10        0.66       -0.99      3.26 o 
   3   0  10      201.97      193.27     11.21 o 
   4   0  10      156.71      166.35     16.95 o 
   5   0  10       58.77       54.13     10.41 o 
   6   0  10        1.31        4.63      4.30 o 
   7   0  10       18.15       20.23      7.97 o 
  -8   1  10       63.41       79.42     13.51 o 
  -7   1  10        0.38        0.28      2.42 o 
  -6   1  10        6.16       18.56      5.77 o 
  -5   1  10        0.00       -0.34      1.35 o 
  -4   1  10       26.08       23.47      3.43 o 
  -3   1  10      304.65      312.77     13.03 o 
  -2   1  10      187.92      185.25     15.39 o 
  -1   1  10      138.35      134.77     11.70 o 
   0   1  10      115.59      119.77      7.43 o 
   1   1  10        6.10        5.62      2.10 o 
   2   1  10        6.83        2.83      2.62 o 
   3   1  10      123.02      114.91     13.78 o 
   4   1  10      176.56      187.32     18.66 o 
   5   1  10       22.91       32.84      9.04 o 
   6   1  10        8.30        4.91      3.53 o 
  -9   2  10       10.39       20.87      7.11 o 
  -8   2  10       31.83       36.68      9.11 o 
  -7   2  10       43.67       35.22      8.12 o 
  -6   2  10       11.57       15.51      5.29 o 
  -5   2  10       21.76       20.76      3.36 o 
  -4   2  10      140.94      136.58      5.81 o 
  -3   2  10       21.51       23.07      2.75 o 
  -2   2  10      225.51      222.61     10.20 o 
  -1   2  10       13.18       11.21      2.51 o 
   0   2  10       24.68       20.52      5.13 o 
   1   2  10       99.62       91.63     11.14 o 
   2   2  10        1.32        0.89      3.01 o 
   3   2  10        3.92        4.71      3.72 o 
   4   2  10       10.65        8.20      5.25 o 
   5   2  10        6.69        5.96      5.83 o 
  -9   3  10       16.59       16.22      4.45 o 
  -8   3  10       92.19       98.11     11.54 o 
  -7   3  10       51.90       51.16      6.48 o 
  -6   3  10        6.35        4.12      1.73 o 
  -5   3  10        2.76        3.74      1.58 o 
  -4   3  10       32.49       39.41      3.30 o 
  -3   3  10       30.68       33.87      3.30 o 
  -2   3  10      168.06      163.48      8.50 o 
  -1   3  10      350.48      344.64     19.49 o 
   0   3  10      133.04      135.30     13.02 o 
   1   3  10       14.39       19.32      5.79 o 
   2   3  10        8.00       10.45      4.89 o 
   3   3  10       14.56        7.28      5.09 o 
   4   3  10       55.66       65.22     12.34 o 
   5   3  10       21.73       26.88      9.44 o 
  -9   4  10        9.46        8.86      3.32 o 
  -8   4  10       12.79       18.14      4.30 o 
  -7   4  10       16.53       16.16      4.14 o 
  -6   4  10      121.97      118.15      6.41 o 
  -5   4  10      113.63      122.20      6.15 o 
  -4   4  10        2.89        1.75      0.99 o 
  -3   4  10       26.59       27.86      2.93 o 
  -2   4  10        1.70        2.14      2.02 o 
  -1   4  10      150.75      141.22     11.64 o 
   0   4  10       26.36       26.57      4.23 o 
   1   4  10       23.69       19.27      6.31 o 
   2   4  10        0.84        1.08      2.91 o 
   3   4  10        0.29        6.24      4.04 o 
   4   4  10       21.53       24.89      8.80 o 
  -9   5  10        0.05       -0.95      2.60 o 
  -8   5  10        1.29        3.88      3.68 o 
  -7   5  10        0.52       -1.44      2.57 o 
  -6   5  10       17.38       18.61      3.57 o 
  -5   5  10       32.45       37.63      5.38 o 
  -4   5  10        0.35       -0.46      0.61 o 
  -3   5  10        3.63        2.67      0.92 o 
  -2   5  10        0.12       -0.67      0.92 o 
  -1   5  10       27.43       21.57      5.42 o 
   0   5  10        0.73       -1.42      2.67 o 
   1   5  10       50.04       64.74     11.12 o 
   2   5  10       11.33       12.67      5.55 o 
   3   5  10        0.09       -1.79      3.64 o 
  -8   6  10        5.76        7.30      3.26 o 
  -7   6  10       26.68       30.14      4.66 o 
  -6   6  10       64.01       61.21      6.50 o 
  -5   6  10        0.38       -3.18      2.12 o 
  -4   6  10        5.50        6.20      2.11 o 
  -3   6  10       27.90       27.95      4.85 o 
  -2   6  10        3.10        4.67      2.94 o 
  -1   6  10       31.92       27.61      6.56 o 
   0   6  10        5.43        2.69      3.31 o 
   1   6  10       10.92       14.77      6.37 o 
  -8   7  10        5.39        5.42      3.12 o 
  -7   7  10        2.04        4.84      3.61 o 
  -6   7  10       61.53       60.23      6.66 o 
  -5   7  10        0.26       -0.76      3.53 o 
  -4   7  10        0.37       -2.31      3.65 o 
  -3   7  10        0.18       -1.94      2.89 o 
  -2   7  10        0.65       -1.02      3.36 o 
  -1   7  10        0.55       -5.12      3.41 o 
   0   7  10        8.71        6.90      4.17 o 
  -6   8  10        0.31        1.45      2.71 o 
  -5   8  10        4.41        9.75      6.13 o 
  -4   8  10        4.17        2.46      4.40 o 
  -3   8  10        6.42       10.82      6.89 o 
   2  -9  11        0.10       -3.42      3.47 o 
   3  -9  11        7.21        6.42      2.90 o 
   4  -9  11        1.04       -1.65      1.94 o 
   5  -9  11        0.04        0.74      1.59 o 
   6  -9  11       13.37       17.87      7.13 o 
   0  -8  11        0.03        8.72      5.77 o 
   1  -8  11        7.65       14.94      3.88 o 
   2  -8  11        1.02       -1.41      6.99 o 
   3  -8  11       24.25       28.20      5.43 o 
   4  -8  11        1.74       -4.30      2.87 o 
   5  -8  11       11.16        8.02      4.94 o 
   6  -8  11       24.66       29.25      9.01 o 
   7  -8  11        7.07        0.25      3.44 o 
  -2  -7  11        0.01       -1.17      3.30 o 
  -1  -7  11       36.39       27.93      8.34 o 
   0  -7  11       31.58       30.03      8.18 o 
   1  -7  11       41.97       30.44      8.26 o 
   2  -7  11       11.28        2.16      3.74 o 
   3  -7  11       33.14       31.88      7.81 o 
   4  -7  11        4.08        1.05      2.17 o 
   5  -7  11        0.44        1.32      2.17 o 
   6  -7  11       38.73       41.62      7.49 o 
   7  -7  11       44.37       45.35      8.41 o 
   8  -7  11       25.99       26.18      9.61 o 
  -3  -6  11        3.75        4.80      2.86 o 
  -2  -6  11        2.66        3.56      2.44 o 
  -1  -6  11       22.20       13.51      5.79 o 
   0  -6  11        1.66       -0.22      2.51 o 
   1  -6  11        7.38        1.01      3.18 o 
   2  -6  11      139.82      146.02     16.08 o 
   3  -6  11       11.28        8.50      3.99 o 
   4  -6  11        4.50        4.50      2.49 o 
   5  -6  11       95.64       99.33     11.55 o 
   6  -6  11       62.53       81.81     10.79 o 
   7  -6  11        4.47        2.43      3.00 o 
   8  -6  11       66.21       74.20      9.06 o 
  -4  -5  11        9.15       11.25      4.00 o 
  -3  -5  11        5.60        7.67      3.11 o 
  -2  -5  11       16.61       15.76      4.00 o 
  -1  -5  11        0.58        2.05      1.73 o 
   0  -5  11      200.32      222.51     15.76 o 
   1  -5  11      228.80      218.58     18.93 o 
   2  -5  11      527.25      568.93     26.45 o 
   3  -5  11       75.66       90.63     10.69 o 
   4  -5  11       63.35       66.71      9.27 o 
   5  -5  11      100.71      118.87     12.63 o 
   6  -5  11      161.02      180.13     16.45 o 
   7  -5  11       26.71       20.27      6.14 o 
   8  -5  11        0.00        1.46      2.57 o 
  -5  -4  11        0.04        1.38      2.64 o 
  -4  -4  11        8.06        7.72      3.03 o 
  -3  -4  11       71.05       73.71      8.70 o 
  -2  -4  11      235.95      242.09     13.11 o 
  -1  -4  11       32.55       26.23      4.73 o 
   0  -4  11        4.77        4.69      1.88 o 
   1  -4  11       18.95       12.71      3.42 o 
   2  -4  11      350.31      369.10     21.17 o 
   3  -4  11      185.46      178.23     14.88 o 
   4  -4  11        2.97        3.51      2.22 o 
   5  -4  11        3.91        2.38      1.78 o 
   6  -4  11        3.28        8.19      4.16 o 
   7  -4  11       22.50       19.67      6.49 o 
   8  -4  11       34.54       33.14      8.39 o 
  -6  -3  11       45.72       56.00      8.45 o 
  -5  -3  11       60.90       89.02      9.79 o 
  -4  -3  11        0.17       -0.49      3.53 o 
  -3  -3  11       27.19       28.86      4.50 o 
  -2  -3  11        3.39        1.57      3.32 o 
  -1  -3  11      111.93      128.70     13.92 o 
   0  -3  11      687.88      727.98     26.50 o 
   1  -3  11      739.18      746.03     29.73 o 
   2  -3  11      481.89      293.36    134.80 o 
   3  -3  11       35.17       33.46      6.80 o 
   4  -3  11       50.42       38.76      7.30 o 
   5  -3  11       91.94      108.88     13.13 o 
   6  -3  11      211.75      239.54     20.95 o 
   7  -3  11       48.39       37.08      9.09 o 
   8  -3  11        0.53       -0.88      3.26 o 
  -7  -2  11       59.20       73.34     10.08 o 
  -6  -2  11      102.41       99.36     15.29 o 
  -5  -2  11       11.21       12.52      6.02 o 
  -4  -2  11        0.01       -2.85      3.17 o 
  -3  -2  11       22.61       22.96      2.12 o 
  -2  -2  11      234.26      262.66     19.51 o 
  -1  -2  11      290.63      295.03     13.90 o 
   0  -2  11      414.18      392.47     21.61 o 
   1  -2  11      389.76      381.99     10.11 o 
   2  -2  11      212.71      200.78      8.83 o 
   3  -2  11       15.58       14.21      2.63 o 
   4  -2  11       87.78       75.82     10.77 o 
   5  -2  11        5.62        2.46      2.73 o 
   6  -2  11      128.29      133.58     16.18 o 
   7  -2  11      113.70      110.89     15.82 o 
  -7  -1  11       37.40       41.22      9.97 o 
  -6  -1  11        0.30       -2.23      3.38 o 
  -5  -1  11       83.98       91.23     12.89 o 
  -4  -1  11       11.37        2.56      2.74 o 
  -3  -1  11        1.06        0.07      0.96 o 
  -2  -1  11        2.42        2.13      1.39 o 
  -1  -1  11        1.18        0.91      1.88 o 
   0  -1  11       38.48       41.09      7.10 o 
   1  -1  11        1.54        1.32      1.48 o 
   2  -1  11        0.90       -0.33      3.29 o 
   3  -1  11        1.37       -0.90      2.50 o 
   4  -1  11       36.38       29.84      4.69 o 
   5  -1  11        7.60        3.38      2.86 o 
   6  -1  11        1.32       -6.05      4.44 o 
   7  -1  11        0.03        0.34      3.30 o 
  -8   0  11       14.83       33.14      9.54 o 
  -7   0  11       13.00       11.49      5.19 o 
  -6   0  11      211.87      197.68     19.28 o 
  -5   0  11        2.66       11.55      4.53 o 
  -4   0  11      197.80      214.74      9.59 o 
  -3   0  11      170.18      158.97      8.27 o 
  -2   0  11       19.50       22.09      3.81 o 
  -1   0  11        0.44       -1.65      2.94 o 
   0   0  11      113.77      101.45      6.60 o 
   1   0  11      436.98      450.59     15.94 o 
   2   0  11      168.34      178.69     15.73 o 
   3   0  11        6.93        5.64      3.39 o 
   4   0  11       56.59       63.25     10.88 o 
   5   0  11       22.89       19.37      6.74 o 
   6   0  11       41.21       31.13      8.84 o 
  -8   1  11       38.83       42.07     10.06 o 
  -7   1  11        2.11        9.90      5.47 o 
  -6   1  11      158.64      161.16     16.43 o 
  -5   1  11       41.87       37.25      3.38 o 
  -4   1  11      145.70      167.16      9.36 o 
  -3   1  11        0.00        1.73      1.71 o 
  -2   1  11      125.74      132.53      8.66 o 
  -1   1  11       21.03       17.80      4.99 o 
   0   1  11       32.27       35.40      4.35 o 
   1   1  11      597.62      607.49     28.00 o 
   2   1  11       28.00       25.40      6.68 o 
   3   1  11        4.88        5.61      4.09 o 
   4   1  11        1.34        2.10      3.33 o 
   5   1  11       13.04       23.18      7.82 o 
   6   1  11        3.29        1.93      4.04 o 
  -8   2  11       27.30       34.29      8.68 o 
  -7   2  11       12.45       16.31      5.98 o 
  -6   2  11       97.46       72.45     10.42 o 
  -5   2  11      276.99      282.59      9.06 o 
  -4   2  11       17.13       18.11      2.25 o 
  -3   2  11      345.25      366.98     11.27 o 
  -2   2  11       75.60       70.12      6.16 o 
  -1   2  11        3.68        2.13      2.84 o 
   0   2  11        0.04       -1.19      2.63 o 
   1   2  11        0.28       -0.61      2.66 o 
   2   2  11        2.34        0.32      2.64 o 
   3   2  11        7.27        7.12      4.41 o 
   4   2  11        1.57        0.69      3.47 o 
   5   2  11        3.65        7.86      5.32 o 
  -9   3  11       88.74      105.28     15.25 o 
  -8   3  11        0.51        1.25      2.87 o 
  -7   3  11        6.27        6.70      3.56 o 
  -6   3  11      116.10      133.13      7.71 o 
  -5   3  11        4.02        4.87      1.93 o 
  -4   3  11      131.23      140.92      6.41 o 
  -3   3  11       34.38       37.94      3.70 o 
  -2   3  11       21.16       23.16      3.49 o 
  -1   3  11       13.64       11.91      4.48 o 
   0   3  11       45.47       48.94      8.41 o 
   1   3  11      125.05      121.93     14.03 o 
   2   3  11       35.81       42.06      8.96 o 
   3   3  11       14.01       15.12      6.59 o 
   4   3  11       27.14       43.94     10.88 o 
  -9   4  11       13.79       14.45      5.82 o 
  -8   4  11       17.71       17.64      4.31 o 
  -7   4  11       27.36       29.81      4.55 o 
  -6   4  11       58.91       55.27      5.10 o 
  -5   4  11      120.44      124.36      8.28 o 
  -4   4  11       47.18       47.30      4.82 o 
  -3   4  11       20.21       19.71      2.95 o 
  -2   4  11        0.01       -0.75      1.34 o 
  -1   4  11        0.83        0.65      1.10 o 
   0   4  11        3.43        7.13      3.44 o 
   1   4  11       21.56       22.10      6.54 o 
   2   4  11       13.94       15.55      6.10 o 
   3   4  11       18.34       10.81      6.06 o 
  -8   5  11        1.14        0.46      2.19 o 
  -7   5  11        1.31        5.39      2.31 o 
  -6   5  11      107.92      117.60     10.37 o 
  -5   5  11        0.27        0.80      2.27 o 
  -4   5  11        0.19       -1.40      1.48 o 
  -3   5  11        2.28       -0.27      2.00 o 
  -2   5  11       25.45       31.19      6.51 o 
  -1   5  11       43.96       46.14      8.23 o 
   0   5  11       68.87       72.92     10.99 o 
   1   5  11       15.24       11.27      5.03 o 
   2   5  11        5.62        7.24      4.69 o 
  -8   6  11        2.19       -0.79      2.19 o 
  -7   6  11        0.17       -1.02      1.85 o 
  -6   6  11        7.40        9.70      3.05 o 
  -5   6  11       11.02        9.91      4.43 o 
  -4   6  11        9.63        8.63      4.85 o 
  -3   6  11        0.38        3.04      4.80 o 
  -2   6  11        3.84        5.17      3.16 o 
  -1   6  11        7.23        9.03      4.00 o 
   0   6  11        0.23        3.97      3.53 o 
   1   6  11       10.89        9.69      4.70 o 
  -7   7  11        0.84       -1.21      1.91 o 
  -6   7  11        7.76       13.78      4.57 o 
  -5   7  11        0.04        0.15      2.45 o 
  -4   7  11        0.60       -3.85      4.48 o 
  -3   7  11        1.54       -3.57      3.96 o 
  -2   7  11        0.15       10.92      5.95 o 
  -1   7  11        2.76        4.87      3.48 o 
   3  -9  12        3.19        3.05      2.17 o 
   4  -9  12        2.04        3.28      5.96 o 
   0  -8  12       13.53       -1.47      2.84 o 
   1  -8  12       19.53        8.69      4.23 o 
   2  -8  12       20.04       26.48     10.11 o 
   3  -8  12       40.16       49.07     15.40 o 
   4  -8  12        8.03        8.56      5.73 o 
   5  -8  12        0.04       -8.94      5.96 o 
   6  -8  12        3.26       16.25      7.30 o 
  -2  -7  12        0.01       -6.48      5.02 o 
  -1  -7  12        1.48       10.70      5.70 o 
   0  -7  12        0.00       -1.51      3.04 o 
   1  -7  12        0.02        2.24      3.52 o 
   2  -7  12        0.79       -5.41      4.33 o 
   3  -7  12       17.57       19.13      6.40 o 
   4  -7  12        9.64       10.83      4.44 o 
   5  -7  12       42.85       45.36      8.12 o 
   6  -7  12       35.73       35.57      7.19 o 
   7  -7  12        4.79        5.44      2.71 o 
  -3  -6  12       40.22       49.17      7.98 o 
  -2  -6  12        1.00        3.84      2.58 o 
  -1  -6  12       12.25       19.59      6.94 o 
   0  -6  12        8.60       11.75      4.49 o 
   1  -6  12       49.25       38.75      8.83 o 
   2  -6  12       40.24       53.07     10.02 o 
   3  -6  12       91.90      106.17     12.30 o 
   4  -6  12       21.87       16.84      5.25 o 
   5  -6  12       21.62       20.14      5.71 o 
   6  -6  12        8.79        9.96      4.35 o 
   7  -6  12       26.15       23.83      6.84 o 
  -4  -5  12       48.45       46.95      7.56 o 
  -3  -5  12       12.33        9.84      7.23 o 
  -2  -5  12        4.16        0.20      1.69 o 
  -1  -5  12       51.16       51.99      5.98 o 
   0  -5  12        1.39        3.55      1.66 o 
   1  -5  12       14.28       13.18      5.58 o 
   2  -5  12       11.76       14.66      4.68 o 
   3  -5  12      132.33      146.21     14.10 o 
   4  -5  12       67.77       78.07     10.68 o 
   5  -5  12       17.36       13.40      4.62 o 
   6  -5  12        0.11        6.29      4.53 o 
   7  -5  12        5.97        9.55      4.38 o 
  -5  -4  12        0.27        1.49      2.21 o 
  -4  -4  12       17.90       20.36      4.79 o 
  -3  -4  12        0.13        1.26      1.83 o 
  -2  -4  12       30.21       24.33      5.41 o 
  -1  -4  12        2.06        3.19      1.90 o 
   0  -4  12       17.34       17.92      4.92 o 
   1  -4  12       24.14       13.96      5.48 o 
   2  -4  12      119.06      100.68     11.77 o 
   3  -4  12       18.19       14.16      4.90 o 
   4  -4  12        0.42        0.35      2.17 o 
   5  -4  12        3.19        1.64      2.70 o 
   6  -4  12        7.30        6.83      4.22 o 
   7  -4  12        7.67        5.04      4.12 o 
  -6  -3  12        0.51        2.89      2.71 o 
  -5  -3  12        1.13        1.48      3.12 o 
  -4  -3  12       29.19       34.06      8.77 o 
  -3  -3  12       67.78       58.49     10.61 o 
  -2  -3  12      158.67      198.21     18.43 o 
  -1  -3  12       10.55        7.68      3.91 o 
   0  -3  12       24.18       18.54      3.98 o 
   1  -3  12      198.84      207.70     16.62 o 
   2  -3  12      299.88      286.57      8.95 o 
   3  -3  12      442.36      482.01     25.76 o 
   4  -3  12      264.45      263.00     19.85 o 
   5  -3  12       42.36       30.50      7.46 o 
   6  -3  12        0.10        0.83      2.92 o 
   7  -3  12        4.36       -0.02      2.58 o 
  -6  -2  12        0.67       -1.16      2.92 o 
  -5  -2  12       29.85       45.94     10.05 o 
  -4  -2  12       22.41       30.38      7.65 o 
  -3  -2  12      331.65      357.34      9.97 o 
  -2  -2  12      817.29      791.05     34.99 o 
  -1  -2  12      106.40      114.85      9.10 o 
   0  -2  12        3.72        0.37      2.74 o 
   1  -2  12      144.29      150.34      6.81 o 
   2  -2  12      375.17      375.46     17.78 o 
   3  -2  12      272.79      239.35     27.15 o 
   4  -2  12       55.17       61.37     10.04 o 
   5  -2  12       61.02       44.13      9.22 o 
   6  -2  12        9.53        0.18      2.92 o 
   7  -2  12        3.76       -3.06      4.20 o 
  -7  -1  12       18.16       11.85      6.02 o 
  -6  -1  12       50.23       49.27     10.37 o 
  -5  -1  12      116.58      114.64     14.76 o 
  -4  -1  12        2.74        2.51      1.19 o 
  -3  -1  12        0.63        1.38      1.86 o 
  -2  -1  12        0.95        0.92      2.36 o 
  -1  -1  12        6.70        4.46      3.49 o 
   0  -1  12      109.96      127.23     12.87 o 
   1  -1  12     1365.01     1319.61     40.19 o 
   2  -1  12      345.22      349.37     14.48 o 
   3  -1  12       56.15       55.82      5.97 o 
   4  -1  12       39.69       30.47      7.84 o 
   5  -1  12        0.41       -0.51      4.27 o 
   6  -1  12        8.42       10.68      5.41 o 
  -7   0  12       66.02       79.39     13.45 o 
  -6   0  12       53.82       55.59     10.74 o 
  -5   0  12        0.66       -0.46      2.46 o 
  -4   0  12        1.20       -0.39      3.09 o 
  -3   0  12      291.38      311.02     20.73 o 
  -2   0  12      515.51      513.28     18.36 o 
  -1   0  12      152.70      168.58     14.68 o 
   0   0  12       24.42       25.16      3.56 o 
   1   0  12        5.43        9.01      2.65 o 
   2   0  12      274.02      273.11     20.04 o 
   3   0  12       80.40       84.53     12.04 o 
   4   0  12       19.10       14.62      5.78 o 
   5   0  12       45.81       34.36      9.01 o 
   6   0  12        3.40        3.71      4.37 o 
  -8   1  12       32.73       43.38     10.08 o 
  -7   1  12       33.96       36.09      8.85 o 
  -6   1  12        0.37        4.84      3.67 o 
  -5   1  12      152.57      159.48      9.97 o 
  -4   1  12       24.35       27.78      3.20 o 
  -3   1  12        8.18        6.59      1.87 o 
  -2   1  12       28.93       33.37      4.65 o 
  -1   1  12      166.22      162.68     14.37 o 
   0   1  12       15.76       10.46      3.92 o 
   1   1  12      437.77      415.71     24.43 o 
   2   1  12       20.84       19.33      6.25 o 
   3   1  12        5.58        9.95      4.86 o 
   4   1  12        2.60        4.06      4.12 o 
   5   1  12       22.40       18.12      7.56 o 
  -8   2  12        2.24        9.12      4.63 o 
  -7   2  12        0.68        2.82      3.06 o 
  -6   2  12       28.31       31.08      3.80 o 
  -5   2  12       24.61       25.27      3.35 o 
  -4   2  12      168.51      193.79     12.86 o 
  -3   2  12      362.61      380.68     11.90 o 
  -2   2  12       19.80       15.96      3.13 o 
  -1   2  12       17.32       14.25      4.81 o 
   0   2  12       18.00       22.18      6.15 o 
   1   2  12       83.44       87.13     11.71 o 
   2   2  12      144.66      169.94     17.37 o 
   3   2  12       27.86       35.22      8.55 o 
   4   2  12       46.37       30.99      9.28 o 
   5   2  12        0.00       -6.95      5.29 o 
  -8   3  12        0.41        4.89      3.60 o 
  -7   3  12        5.16        7.34      2.73 o 
  -6   3  12       50.56       56.16      5.23 o 
  -5   3  12        0.25        0.29      1.15 o 
  -4   3  12       36.50       41.54      3.64 o 
  -3   3  12        5.00        6.89      2.33 o 
  -2   3  12        3.60        4.43      1.89 o 
  -1   3  12       39.35       31.55      6.96 o 
   0   3  12       12.37       13.53      4.86 o 
   1   3  12        3.62        1.06      3.00 o 
   2   3  12       24.77       26.72      7.33 o 
   3   3  12        7.78       18.97      7.10 o 
   4   3  12        0.38        0.55      4.37 o 
  -8   4  12        6.06        6.01      4.36 o 
  -7   4  12        6.08        4.50      3.84 o 
  -6   4  12       13.17        8.69      4.79 o 
  -5   4  12       33.92       28.63      3.69 o 
  -4   4  12       33.88       31.72      3.20 o 
  -3   4  12      198.03      181.43     15.61 o 
  -2   4  12        0.70        1.09      1.93 o 
  -1   4  12        9.17        8.91      4.52 o 
   0   4  12       44.55       42.18      8.52 o 
   1   4  12        4.34       -4.27      4.16 o 
   2   4  12        4.54        2.58      4.02 o 
   3   4  12        0.35        0.68      3.69 o 
  -8   5  12        0.66       -0.11      3.65 o 
  -7   5  12        3.75       -4.24      2.83 o 
  -6   5  12       20.21       31.88      5.69 o 
  -5   5  12        0.31        1.57      2.33 o 
  -4   5  12       34.10       49.59      7.72 o 
  -3   5  12       29.63       30.75      6.68 o 
  -2   5  12       28.88       29.27      6.77 o 
  -1   5  12       18.27       21.38      6.38 o 
   0   5  12        1.71        2.23      2.54 o 
   1   5  12       12.44       15.66      6.83 o 
  -7   6  12        4.56        2.19      2.15 o 
  -6   6  12       28.84       29.50     10.07 o 
  -5   6  12       23.93       30.33      7.93 o 
  -4   6  12        3.50        1.22      1.87 o 
  -3   6  12       19.54       16.95      4.09 o 
  -2   6  12        8.25        6.26      3.68 o 
  -1   6  12        1.05        7.87      4.00 o 
   0   6  12        6.33        6.58      4.04 o 
  -6   7  12       17.33       34.51      6.84 o 
  -5   7  12        0.98        6.05      5.56 o 
  -4   7  12        1.63       -9.90      6.60 o 
  -3   7  12        0.33        5.11      6.11 o 
   1  -8  13        5.21        0.59      2.83 o 
   2  -8  13        1.79       -0.59      2.99 o 
   3  -8  13        1.20       -4.58      4.15 o 
   4  -8  13       14.01       11.52      6.43 o 
  -1  -7  13        4.53       -0.25      2.41 o 
   0  -7  13        6.57       15.09      6.20 o 
   1  -7  13        0.19       -7.74      5.16 o 
   2  -7  13       18.59       10.90      5.61 o 
   3  -7  13        2.89       -0.63      3.16 o 
   4  -7  13        2.35       -0.58      2.95 o 
   5  -7  13       13.88       15.56      5.20 o 
   6  -7  13       24.82       32.05      7.21 o 
  -2  -6  13        8.58        9.09      5.35 o 
  -1  -6  13       10.95        9.96      5.64 o 
   0  -6  13       59.42       62.03     11.73 o 
   1  -6  13       44.31       58.73     11.08 o 
   2  -6  13       12.04       13.76      5.97 o 
   3  -6  13        2.88        0.90      2.44 o 
   4  -6  13       33.63       36.45      7.80 o 
   5  -6  13       62.61       67.46     10.63 o 
   6  -6  13       17.77       10.74      4.60 o 
   7  -6  13       10.07        8.07      4.39 o 
  -4  -5  13        0.10        1.02      3.08 o 
  -3  -5  13        6.86       -0.25      2.57 o 
  -2  -5  13       30.30       29.06      5.24 o 
  -1  -5  13       83.88       87.64      7.79 o 
   0  -5  13       36.61       34.15      8.38 o 
   1  -5  13        8.83        5.86      4.17 o 
   2  -5  13        0.66        1.40      3.02 o 
   3  -5  13       80.02       69.15     10.31 o 
   4  -5  13        2.99       -0.56      3.11 o 
   5  -5  13      101.26      112.32     13.67 o 
   6  -5  13      174.79      196.35     18.65 o 
   7  -5  13       26.78       25.07      7.64 o 
  -5  -4  13        3.28        0.22      5.14 o 
  -4  -4  13       67.27       75.70      9.14 o 
  -3  -4  13       24.20       20.37      4.37 o 
  -2  -4  13       39.15       29.68      7.19 o 
  -1  -4  13       24.66       20.19      3.93 o 
   0  -4  13       12.56       11.26      4.69 o 
   1  -4  13        1.30        0.36      0.49 o 
   2  -4  13       16.65       23.84      6.30 o 
   3  -4  13       40.88       62.29      9.84 o 
   4  -4  13      169.94      176.08     16.70 o 
   5  -4  13       18.58       24.86      6.91 o 
   6  -4  13       13.19       17.28      6.09 o 
   7  -4  13       14.20       26.16      7.81 o 
  -5  -3  13       23.78       29.04      6.00 o 
  -4  -3  13       55.35       62.07     11.85 o 
  -3  -3  13        5.56        3.32      3.31 o 
  -2  -3  13       14.25       15.34      6.24 o 
  -1  -3  13       50.48       49.12      9.52 o 
   0  -3  13      101.11       95.34      8.75 o 
   1  -3  13       27.65       23.14      5.95 o 
   2  -3  13       60.25       66.55      4.47 o 
   3  -3  13        8.52        8.05      3.80 o 
   4  -3  13       36.49       32.79      7.65 o 
   5  -3  13       92.04       80.26     11.93 o 
   6  -3  13       52.07       62.86     11.45 o 
   7  -3  13        3.25        7.44      4.58 o 
  -6  -2  13       11.33        8.16      5.01 o 
  -5  -2  13       36.19       46.42     10.33 o 
  -4  -2  13       17.42       18.09      6.04 o 
  -3  -2  13       12.18        8.90      4.57 o 
  -2  -2  13       20.05       21.03      6.21 o 
  -1  -2  13        6.46        3.20      2.10 o 
   0  -2  13       85.69       90.21     11.54 o 
   1  -2  13      175.79      191.88     16.62 o 
   2  -2  13      102.17       84.98      4.77 o 
   3  -2  13        0.16        3.68      2.79 o 
   4  -2  13      104.51      123.75     14.77 o 
   5  -2  13       12.89        9.62      5.15 o 
   6  -2  13       17.56        3.72      2.84 o 
  -7  -1  13       19.15       24.14      8.49 o 
  -6  -1  13        6.78        9.59      4.95 o 
  -5  -1  13        3.44       -5.97      4.21 o 
  -4  -1  13        2.26       -0.13      3.28 o 
  -3  -1  13       31.68       37.26      7.94 o 
  -2  -1  13      229.85      236.97     13.54 o 
  -1  -1  13      216.02      228.64     12.93 o 
   0  -1  13      120.14      122.71     13.20 o 
   1  -1  13      115.22      118.66      7.38 o 
   2  -1  13       43.14       36.77      6.47 o 
   3  -1  13       86.58       88.40     12.30 o 
   4  -1  13      194.33      204.16     19.51 o 
   5  -1  13      120.85      143.28     17.44 o 
   6  -1  13       12.27       14.64      6.37 o 
  -7   0  13        4.85        8.47      3.97 o 
  -6   0  13        5.52       11.56      5.29 o 
  -5   0  13        2.32        5.01      1.92 o 
  -4   0  13       37.28       45.61      8.99 o 
  -3   0  13      280.61      304.13     21.20 o 
  -2   0  13      233.41      245.00     13.25 o 
  -1   0  13      118.01      125.80     13.46 o 
   0   0  13       67.77       71.34      6.11 o 
   1   0  13       21.13       25.37      6.53 o 
   2   0  13       78.65       79.23     11.51 o 
   3   0  13        7.68        5.52      3.32 o 
   4   0  13        0.42        0.60      3.01 o 
   5   0  13       20.62       16.71      6.78 o 
  -7   1  13       33.29       33.63      8.65 o 
  -6   1  13       72.64       78.90     11.02 o 
  -5   1  13        5.99        4.17      1.90 o 
  -4   1  13       10.20        8.14      2.44 o 
  -3   1  13        1.99        6.23      2.10 o 
  -2   1  13       82.39       74.12     12.10 o 
  -1   1  13       88.90       79.84     10.86 o 
   0   1  13       15.29       11.35      4.78 o 
   1   1  13       45.99       50.66      9.17 o 
   2   1  13       74.97       76.43     11.52 o 
   3   1  13        9.59       17.38      6.10 o 
   4   1  13       41.42       52.29     11.05 o 
   5   1  13       11.96        9.82      6.03 o 
  -8   2  13       36.28       28.99      8.24 o 
  -7   2  13       99.58       94.13     13.51 o 
  -6   2  13       27.10       39.31      4.33 o 
  -5   2  13        3.85        0.86      1.08 o 
  -4   2  13        3.64        5.60      2.15 o 
  -3   2  13       72.95       76.08      7.24 o 
  -2   2  13      150.87      161.40     10.24 o 
  -1   2  13      130.94      152.65     14.83 o 
   0   2  13      113.01      126.95     14.10 o 
   1   2  13       13.68       12.60      5.56 o 
   2   2  13       16.22       18.54      6.45 o 
   3   2  13        1.03        3.17      4.60 o 
   4   2  13        4.19       -1.26      3.17 o 
  -8   3  13       22.13       24.63      5.07 o 
  -7   3  13       17.21       13.79      3.51 o 
  -6   3  13        0.07        2.16      1.89 o 
  -5   3  13        3.29        2.85      1.68 o 
  -4   3  13        1.99        1.24      2.17 o 
  -3   3  13        6.88        6.02      2.08 o 
  -2   3  13        3.18       -0.30      1.38 o 
  -1   3  13        8.79        9.26      4.16 o 
   0   3  13       95.55       95.70     12.66 o 
   1   3  13       39.64       32.48      7.98 o 
   2   3  13        8.26       10.96      5.38 o 
   3   3  13        0.39        2.30      4.58 o 
  -7   4  13       27.15       23.17      4.66 o 
  -6   4  13        2.58        4.68      5.24 o 
  -5   4  13       19.70       16.00      3.82 o 
  -4   4  13       46.23       48.35      4.14 o 
  -3   4  13       36.63       41.96      5.03 o 
  -2   4  13       11.28       13.16      3.02 o 
  -1   4  13        3.11        4.14      3.72 o 
   0   4  13        0.40       -2.11      3.00 o 
   1   4  13        4.70        2.74      3.65 o 
   2   4  13        3.78       -1.47      3.90 o 
  -7   5  13       18.24       28.76      5.60 o 
  -6   5  13       13.12       15.46      4.39 o 
  -5   5  13       10.04       13.55      4.48 o 
  -4   5  13        1.68        5.11      2.82 o 
  -3   5  13        0.04       -0.31      2.99 o 
  -2   5  13        0.06        0.48      2.40 o 
  -1   5  13       12.51        8.81      4.72 o 
   0   5  13       42.52       39.46      8.88 o 
   1   5  13        0.01        0.51      2.51 o 
  -6   6  13       12.91       13.72      4.68 o 
  -5   6  13        0.96        8.55      5.35 o 
  -4   6  13        9.99        6.71      2.73 o 
  -3   6  13       11.80        6.75      2.99 o 
  -2   6  13        0.56        4.24      3.85 o 
  -1   6  13        0.32        8.25      4.40 o 
   2  -8  14       39.46       37.09      9.83 o 
   3  -8  14        1.65        0.65      3.04 o 
   4  -8  14       13.72       12.99      7.01 o 
   0  -7  14       13.85       16.53      6.45 o 
   1  -7  14       10.42       19.38      7.93 o 
   2  -7  14        1.60       -0.92      3.21 o 
   3  -7  14        0.09       -2.85      4.70 o 
   4  -7  14        0.30       -3.77      3.35 o 
   5  -7  14        3.47        4.75      3.75 o 
  -2  -6  14       10.54       13.92      7.04 o 
  -1  -6  14       46.19       29.13      8.96 o 
   0  -6  14       13.26       11.60      5.74 o 
   1  -6  14       18.65       24.98      7.85 o 
   2  -6  14       62.18       71.82     12.67 o 
   3  -6  14       13.57        7.31      4.47 o 
   4  -6  14       10.89        9.28      4.59 o 
   5  -6  14        0.92        1.28      3.08 o 
   6  -6  14       50.43       51.35      9.88 o 
  -3  -5  14        9.57        7.44      5.04 o 
  -2  -5  14        9.13        9.61      5.48 o 
  -1  -5  14        1.28        2.80      3.59 o 
   0  -5  14       17.53       22.60      7.15 o 
   1  -5  14       16.24       19.10      6.90 o 
   2  -5  14        6.08        4.75      4.35 o 
   3  -5  14       23.50       18.28      5.84 o 
   4  -5  14       41.86       48.49      9.46 o 
   5  -5  14       16.66       17.72      6.20 o 
   6  -5  14       14.90       14.99      5.68 o 
  -4  -4  14       63.13       75.36      9.18 o 
  -3  -4  14        0.50        2.08      1.99 o 
  -2  -4  14        3.29        1.26      3.99 o 
  -1  -4  14       11.06       12.99      6.00 o 
   0  -4  14      161.38      145.54     16.93 o 
   1  -4  14      194.88      231.72     19.50 o 
   2  -4  14       80.27       96.03     12.60 o 
   3  -4  14        0.81        1.51      2.57 o 
   4  -4  14       14.94       14.12      5.50 o 
   5  -4  14        0.15        3.03      3.82 o 
   6  -4  14       87.30      107.23     14.85 o 
  -5  -3  14       29.09       27.13     10.86 o 
  -4  -3  14        1.31       -1.30      3.17 o 
  -3  -3  14        0.28       -1.82      3.06 o 
  -2  -3  14       58.64       46.78     10.10 o 
  -1  -3  14       35.87       31.30      8.02 o 
   0  -3  14       46.56       41.28      6.11 o 
   1  -3  14        6.32       16.25      5.63 o 
   2  -3  14       19.67       22.19      6.48 o 
   3  -3  14        3.05        2.47      2.69 o 
   4  -3  14        4.88       11.87      5.31 o 
   5  -3  14       15.55       25.58      7.65 o 
   6  -3  14        5.36        1.12      3.71 o 
  -6  -2  14        6.42        9.92      5.77 o 
  -5  -2  14        0.22       -0.49      2.87 o 
  -4  -2  14      100.42       95.42     14.07 o 
  -3  -2  14        0.89        0.01      2.23 o 
  -2  -2  14        1.13       -0.01      3.17 o 
  -1  -2  14       46.57       45.13      6.39 o 
   0  -2  14       19.03       15.70      5.22 o 
   1  -2  14       11.34       13.51      5.04 o 
   2  -2  14       18.43       24.02      6.85 o 
   3  -2  14        2.42        4.34      3.39 o 
   4  -2  14        0.09       -0.25      2.90 o 
   5  -2  14        1.70       -1.54      3.65 o 
   6  -2  14        6.49        8.23      5.66 o 
  -6  -1  14       14.51       20.13      6.96 o 
  -5  -1  14       95.05      104.80     14.97 o 
  -4  -1  14      110.79       98.87     13.83 o 
  -3  -1  14       44.75       38.49      8.79 o 
  -2  -1  14      144.92      139.20     17.47 o 
  -1  -1  14        8.68        7.19      2.70 o 
   0  -1  14      150.17      157.60     15.71 o 
   1  -1  14       28.99       21.07      3.34 o 
   2  -1  14      277.70      292.80     22.16 o 
   3  -1  14       71.08       75.66     11.96 o 
   4  -1  14        3.76       10.17      5.11 o 
   5  -1  14        0.36       -8.23      5.49 o 
  -7   0  14        0.07        2.10      2.46 o 
  -6   0  14        1.65       -2.02      2.78 o 
  -5   0  14       60.07       73.96      6.80 o 
  -4   0  14       48.14       50.62      7.95 o 
  -3   0  14      185.54      174.43     16.81 o 
  -2   0  14        3.00        1.24      2.33 o 
  -1   0  14        0.09       -0.54      2.94 o 
   0   0  14        5.45       14.62      5.28 o 
   1   0  14      159.65      155.23     16.21 o 
   2   0  14       80.94       73.77     11.44 o 
   3   0  14       11.57       10.91      5.11 o 
   4   0  14        0.35        4.14      3.91 o 
   5   0  14       13.83       20.02      7.24 o 
  -7   1  14        1.64        4.48      4.15 o 
  -6   1  14       35.65       29.64      4.84 o 
  -5   1  14        1.46        2.17      1.30 o 
  -4   1  14       16.41       16.94      3.42 o 
  -3   1  14       37.72       38.83      5.69 o 
  -2   1  14        0.10       -3.55      2.37 o 
  -1   1  14       60.30       76.37     10.96 o 
   0   1  14      293.74      339.90     23.13 o 
   1   1  14      177.91      182.88     17.73 o 
   2   1  14       46.71       61.90     11.14 o 
   3   1  14       43.89       44.20      9.91 o 
   4   1  14        8.82        5.15      4.78 o 
  -7   2  14        3.48        3.17      1.95 o 
  -6   2  14        2.67        2.39      3.19 o 
  -5   2  14        3.41        6.46      1.99 o 
  -4   2  14      133.14      144.43     10.23 o 
  -3   2  14      364.17      360.14     16.16 o 
  -2   2  14       36.26       28.95      4.54 o 
  -1   2  14        1.95       -1.34      2.97 o 
   0   2  14        0.11        6.17      4.82 o 
   1   2  14       84.85       78.08     12.11 o 
   2   2  14       50.35       61.20     11.17 o 
   3   2  14        0.58        4.41      2.81 o 
  -7   3  14        3.57        1.65      4.99 o 
  -6   3  14      109.28      104.77      8.33 o 
  -5   3  14        1.20        3.72      1.85 o 
  -4   3  14        0.85        0.58      1.36 o 
  -3   3  14        6.95       10.63      3.62 o 
  -2   3  14        1.24        1.68      2.62 o 
  -1   3  14       17.33       29.73      7.31 o 
   0   3  14      123.70      109.49     14.09 o 
   1   3  14       20.67       18.59      6.37 o 
   2   3  14        0.52       -0.93      3.16 o 
  -7   4  14       23.07       18.22      6.45 o 
  -6   4  14        4.70        4.02      3.35 o 
  -5   4  14        7.89        6.47      2.60 o 
  -4   4  14       58.47       76.05      8.20 o 
  -3   4  14       51.17       55.23      9.50 o 
  -2   4  14        7.01        6.80      4.40 o 
  -1   4  14        0.46        2.75      3.14 o 
   0   4  14       21.06       33.49      8.36 o 
   1   4  14       24.79       32.75      8.78 o 
  -6   5  14       12.35        9.26      3.52 o 
  -5   5  14        0.23       -2.74      4.25 o 
  -4   5  14        0.08       -1.26      1.75 o 
  -3   5  14        2.25        7.43      3.82 o 
  -2   5  14        3.98        5.39      3.72 o 
  -1   5  14        0.03        8.13      4.49 o 
  -5   6  14        6.68       -4.45      4.54 o 
  -4   6  14       36.99       41.55     10.83 o 
  -3   6  14        2.41        2.96      4.15 o 
   1  -7  15        0.72       -9.74      6.49 o 
   2  -7  15       13.14        6.17      5.19 o 
   3  -7  15       64.77       62.27     12.66 o 
   4  -7  15       35.22       47.84      9.72 o 
  -1  -6  15        4.33        9.36      5.57 o 
   0  -6  15        0.50       -1.67      3.13 o 
   1  -6  15        0.04        6.67      4.50 o 
   2  -6  15       28.82       27.59      8.18 o 
   3  -6  15       19.57       18.48      6.15 o 
   4  -6  15       70.36       73.54     11.83 o 
   5  -6  15        0.03       -2.96      3.03 o 
  -2  -5  15        1.47        3.26      3.89 o 
  -1  -5  15       28.58       26.40      8.32 o 
   0  -5  15        0.05        4.39      4.07 o 
   1  -5  15       14.68       11.90      5.70 o 
   2  -5  15        0.14       -0.60      2.82 o 
   3  -5  15       25.41       32.27      8.03 o 
   4  -5  15        1.93        4.26      3.46 o 
   5  -5  15        7.29       13.89      6.00 o 
   6  -5  15        0.16       -3.89      3.89 o 
  -3  -4  15       24.17       24.33      7.97 o 
  -2  -4  15       76.54       99.23     15.37 o 
  -1  -4  15      106.78      117.17     16.08 o 
   0  -4  15       18.45       15.93      5.96 o 
   1  -4  15        3.83        3.50      2.93 o 
   2  -4  15       19.55       10.51      5.06 o 
   3  -4  15       78.42       91.13     13.17 o 
   4  -4  15      149.75      172.24     17.99 o 
   5  -4  15        4.76       -0.46      3.92 o 
   6  -4  15       12.36        8.53      5.05 o 
  -4  -3  15        0.55        4.86      3.79 o 
  -3  -3  15        1.30       -1.16      3.05 o 
  -2  -3  15       78.40       74.77     12.55 o 
  -1  -3  15        0.98       -1.05      2.98 o 
   0  -3  15        2.68       -1.58      2.30 o 
   1  -3  15       79.84      103.96     13.65 o 
   2  -3  15       40.65       32.49      8.01 o 
   3  -3  15        0.20        2.24      3.43 o 
   4  -3  15       91.05       95.81     13.61 o 
   5  -3  15      118.08      133.91     16.79 o 
  -5  -2  15       60.54       71.17     13.07 o 
  -4  -2  15       29.63       26.85      8.22 o 
  -3  -2  15        8.72        2.55      3.63 o 
  -2  -2  15        1.10       -5.75      3.94 o 
  -1  -2  15       15.75       19.19      4.36 o 
   0  -2  15       49.03       57.69      9.91 o 
   1  -2  15       50.68       55.39     10.14 o 
   2  -2  15       26.39       26.64      7.69 o 
   3  -2  15       72.30       75.77     11.92 o 
   4  -2  15       15.73       15.76      6.42 o 
   5  -2  15        2.59       11.25      6.08 o 
  -6  -1  15       13.58       11.88      6.04 o 
  -5  -1  15       15.95        9.55      4.72 o 
  -4  -1  15        3.37        4.86      3.25 o 
  -3  -1  15        8.08        2.72      3.32 o 
  -2  -1  15       21.86       22.00      5.22 o 
  -1  -1  15       76.77       78.20      8.34 o 
   0  -1  15       32.97       35.16      8.04 o 
   1  -1  15        2.20       -6.71      4.48 o 
   2  -1  15        9.39       13.69      5.29 o 
   3  -1  15        5.00        5.05      4.38 o 
   4  -1  15       61.33       62.46     11.93 o 
   5  -1  15       64.70       65.25     12.47 o 
  -6   0  15        1.50        2.56      3.18 o 
  -5   0  15       10.24       22.90      7.34 o 
  -4   0  15       42.15       49.81      9.74 o 
  -3   0  15       16.07       24.09      6.61 o 
  -2   0  15       18.38       12.54      4.80 o 
  -1   0  15       62.46       54.63     10.59 o 
   0   0  15       21.43       25.77      7.00 o 
   1   0  15        3.37       -5.76      3.94 o 
   2   0  15       10.40       20.90      6.92 o 
   3   0  15       59.55       75.30     12.80 o 
   4   0  15        2.34        5.14      5.03 o 
  -6   1  15        4.97        1.15      2.13 o 
  -5   1  15       42.97       37.18      5.16 o 
  -4   1  15       26.90       32.09      4.52 o 
  -3   1  15       59.26       59.39     13.24 o 
  -2   1  15        0.84        2.25      2.07 o 
  -1   1  15       16.56       12.67      5.09 o 
   0   1  15        5.60        1.40      3.21 o 
   1   1  15       13.40       10.51      4.84 o 
   2   1  15       33.19       40.30      8.92 o 
   3   1  15       58.66       53.58     11.03 o 
  -6   2  15        0.65       -0.01      3.63 o 
  -5   2  15       17.68       17.19      3.07 o 
  -4   2  15       27.51       29.68      6.99 o 
  -3   2  15       39.80       44.72      6.17 o 
  -2   2  15        7.53       10.45      3.39 o 
  -1   2  15       20.79       25.29      6.97 o 
   0   2  15       15.36       15.33      6.03 o 
   1   2  15       27.29       24.86      7.50 o 
   2   2  15        5.16        6.13      4.62 o 
   3   2  15        2.57       -2.58      3.52 o 
  -6   3  15        2.90        2.86      2.73 o 
  -5   3  15        0.02       -2.42      1.61 o 
  -4   3  15        2.57        3.96      2.93 o 
  -3   3  15       75.23       77.99      7.67 o 
  -2   3  15        9.90        5.04      4.33 o 
  -1   3  15        2.88        0.11      2.81 o 
   0   3  15       31.44       31.28      8.35 o 
   1   3  15       51.55       57.79     11.24 o 
  -6   4  15        0.41       -2.17      1.93 o 
  -5   4  15        2.50        0.24      1.80 o 
  -4   4  15       37.82       33.57      6.02 o 
  -3   4  15      100.35       99.06     13.20 o 
  -2   4  15       17.28       16.92      5.94 o 
  -1   4  15        8.44        9.05      5.13 o 
   0   4  15        1.81       -2.91      3.64 o 
  -5   5  15        0.00       -5.24      4.55 o 
  -4   5  15        0.04       -3.40      2.47 o 
  -3   5  15        4.36        5.74      4.38 o 
  -2   5  15        0.05        6.19      4.60 o 
   0  -6  16       17.51       13.33      5.92 o 
   1  -6  16       47.08       63.84     12.96 o 
   2  -6  16        2.46       14.57      6.77 o 
   3  -6  16        0.64       -2.62      3.95 o 
   4  -6  16       28.19       20.65      7.10 o 
  -2  -5  16        6.49       11.01      6.09 o 
  -1  -5  16       25.01       30.03      9.18 o 
   0  -5  16        6.35        8.48      5.02 o 
   1  -5  16        2.32        1.47      3.28 o 
   2  -5  16       23.71       26.38      8.01 o 
   3  -5  16       12.62        4.50      3.82 o 
   4  -5  16       29.27       29.83      8.20 o 
   5  -5  16       29.86       36.21      9.00 o 
  -3  -4  16       10.91       15.84      6.44 o 
  -2  -4  16        6.67        9.14      5.84 o 
  -1  -4  16        1.54        3.51      3.54 o 
   0  -4  16       18.85       14.95      6.79 o 
   1  -4  16       65.57       74.69      8.79 o 
   2  -4  16       30.31       22.77      7.01 o 
   3  -4  16       17.59       15.69      5.93 o 
   4  -4  16        2.20        1.30      3.42 o 
   5  -4  16       13.03       18.43      6.83 o 
  -4  -3  16       13.78       10.26      4.54 o 
  -3  -3  16        3.33        4.59      3.76 o 
  -2  -3  16       29.05       43.89     10.02 o 
  -1  -3  16       79.81       98.98     14.74 o 
   0  -3  16        6.77        9.87      4.16 o 
   1  -3  16        4.41        2.17      2.89 o 
   2  -3  16       18.06       20.78      6.62 o 
   3  -3  16        1.58       -2.42      3.42 o 
   4  -3  16        9.18        7.64      4.55 o 
   5  -3  16       18.09       21.23      7.68 o 
  -4  -2  16        1.24       -5.99      4.41 o 
  -3  -2  16       14.37       13.08      5.58 o 
  -2  -2  16       59.56       70.97     12.48 o 
  -1  -2  16      128.22      140.42     13.33 o 
   0  -2  16      109.63      112.23     10.49 o 
   1  -2  16        7.33        0.70      2.68 o 
   2  -2  16        1.91        4.31      3.89 o 
   3  -2  16        3.12       -5.50      4.38 o 
   4  -2  16       22.56       32.89      8.86 o 
  -5  -1  16        0.25       -7.43      4.95 o 
  -4  -1  16        3.04        0.87      2.62 o 
  -3  -1  16        0.07        0.17      2.69 o 
  -2  -1  16       22.58       19.88      4.60 o 
  -1  -1  16        0.25       -0.15      1.97 o 
   0  -1  16        0.03       -5.46      3.93 o 
   1  -1  16        0.94       -1.04      2.64 o 
   2  -1  16        0.92       -2.18      4.15 o 
   3  -1  16        8.02       15.03      6.63 o 
   4  -1  16        9.39       14.31      6.96 o 
  -5   0  16       75.16       70.31     12.42 o 
  -4   0  16        0.98       -0.44      2.09 o 
  -3   0  16        0.23        1.24      2.55 o 
  -2   0  16        1.92       -0.70      1.91 o 
  -1   0  16       59.18       57.15      7.24 o 
   0   0  16       87.84       86.69     12.91 o 
   1   0  16       15.84       22.54      7.06 o 
   2   0  16        0.07       -3.80      3.84 o 
   3   0  16        0.11        1.36      2.91 o 
  -6   1  16       33.61       42.52      9.95 o 
  -5   1  16       20.73       19.49      6.45 o 
  -4   1  16        0.06       -6.24      4.18 o 
  -3   1  16       49.94       42.76      6.49 o 
  -2   1  16       19.47       14.80      3.82 o 
  -1   1  16       51.31       52.34     10.13 o 
   0   1  16        2.94        6.16      4.38 o 
   1   1  16       22.84       29.95      7.96 o 
   2   1  16        0.91        6.25      4.54 o 
   3   1  16        0.92        4.75      4.23 o 
  -6   2  16        6.83        3.64      3.39 o 
  -5   2  16        6.65        1.48      2.69 o 
  -4   2  16        8.93        9.69      3.86 o 
  -3   2  16        3.30        4.81      3.62 o 
  -2   2  16        8.02       10.83      3.57 o 
  -1   2  16        0.00        1.10      3.02 o 
   0   2  16        9.70       17.43      6.44 o 
   1   2  16        0.34        4.36      3.84 o 
   2   2  16        0.43        0.76      2.90 o 
  -5   3  16       24.80       25.98      7.19 o 
  -4   3  16        6.97        3.20      3.36 o 
  -3   3  16        0.65       -2.17      3.13 o 
  -2   3  16        8.24        7.12      4.35 o 
  -1   3  16       36.84       34.65      8.60 o 
   0   3  16        7.72        3.75      4.54 o 
  -4   4  16       52.86       61.40      8.17 o 
  -3   4  16        2.16       -4.83      3.71 o 
  -2   4  16        1.07       -2.04      3.12 o 
   0  -5  17       11.03       11.27      6.30 o 
   1  -5  17       39.45       31.76      9.42 o 
   2  -5  17      103.59       98.93     12.10 o 
   3  -5  17       18.18        8.42      5.15 o 
  -2  -4  17        0.34        4.44      3.94 o 
  -1  -4  17        2.44        5.08      4.98 o 
   0  -4  17        1.53       -6.96      4.89 o 
   1  -4  17       32.84       30.17      6.09 o 
   2  -4  17        0.35       -1.91      2.82 o 
   3  -4  17       34.38       34.92      8.85 o 
   4  -4  17        2.64        6.04      4.87 o 
  -3  -3  17       15.12       18.62      6.87 o 
  -2  -3  17        0.78        2.08      3.10 o 
  -1  -3  17        0.49       -3.32      3.60 o 
   0  -3  17       11.37       11.91      4.06 o 
   1  -3  17        0.59       -3.23      3.54 o 
   2  -3  17      102.24      124.31     16.31 o 
   3  -3  17       20.38       15.04      6.41 o 
   4  -3  17        0.47       -8.37      5.58 o 
  -3  -2  17       60.23       79.20     13.65 o 
  -2  -2  17       13.68       11.59      5.63 o 
  -1  -2  17        0.01        3.60      2.70 o 
   0  -2  17        1.02        1.56      2.25 o 
   1  -2  17       57.67       77.78     12.71 o 
   2  -2  17       60.03       87.97     13.82 o 
   3  -2  17      102.20      115.40     15.95 o 
  -4  -1  17        5.86        3.63      3.66 o 
  -3  -1  17        6.21        7.98      4.53 o 
  -2  -1  17        9.57        6.79      3.01 o 
  -1  -1  17        3.30        2.70      2.30 o 
   0  -1  17       48.59       65.41     11.70 o 
   1  -1  17        0.01       -0.43      2.59 o 
   2  -1  17        0.41       10.19      5.38 o 
   3  -1  17       12.49       15.77      6.62 o 
  -4   0  17        8.10       -1.29      2.80 o 
  -3   0  17       34.09       21.92      6.85 o 
  -2   0  17       28.85       28.52      9.15 o 
  -1   0  17       21.26       17.07      8.51 o 
   0   0  17       20.60       18.29      6.41 o 
   1   0  17        7.77       11.56      5.59 o 
   2   0  17       29.04       29.54      8.40 o 
  -5   1  17        0.09       -1.16      2.50 o 
  -4   1  17        1.52        6.70      4.52 o 
  -3   1  17       17.74       24.18      5.02 o 
  -2   1  17       14.65        9.38      3.47 o 
  -1   1  17        4.65        1.25      8.35 o 
   0   1  17       23.92       26.79      8.11 o 
   1   1  17        3.48        0.13      2.85 o 
  -4   2  17        0.09       -0.88      1.89 o 
  -3   2  17        0.57        4.94      4.26 o 
  -2   2  17        3.42        1.77      5.73 o 
  -1   2  17        0.62        0.14      2.06 o 
   0   2  17       28.63       36.50      9.27 o 
  -3   3  17        0.39       -7.41      4.94 o 
  -2   3  17        9.15       19.44      6.93 o 
   0  -4  18        5.08        1.79      3.55 o 
   1  -4  18       17.75       17.74      4.97 o 
   2  -4  18        4.87        0.73      3.41 o 
  -1  -3  18       18.21       17.98      6.72 o 
   0  -3  18        7.89        6.40      4.07 o 
   1  -3  18       45.69       41.97     10.10 o 
   2  -3  18       14.49       18.73      7.06 o 
  -2  -2  18        5.04       10.89      5.56 o 
  -1  -2  18       28.96       36.79      6.65 o 
   0  -2  18       37.23       35.50      9.86 o 
   1  -2  18        9.23        5.25      4.98 o 
   2  -2  18        0.00        0.02      3.63 o 
  -3  -1  18       35.76       40.81     10.05 o 
  -2  -1  18       22.21       17.29      4.91 o 
  -1  -1  18        0.00        0.56      3.63 o 
   0  -1  18        0.21       -2.05      2.18 o 
   1  -1  18        0.00        5.05      4.11 o 
   2  -1  18       14.01       14.17      6.71 o 
  -3   0  18       18.65       16.65      6.41 o 
  -2   0  18       22.60       14.22      4.16 o 
  -1   0  18       22.94       22.37      5.22 o 
   0   0  18        3.07       -3.71      3.85 o 
   1   0  18       11.88       11.54      5.42 o 
  -3   1  18        0.81        4.48      2.27 o 
  -2   1  18       12.21        1.55      2.24 o 
  -1   1  18        0.15       -2.01      5.34 o 
   0   1  18        2.45        6.50      4.26 o 
                                                 
